# Supplementary material for: GCGene: a gene resource for gastric cancer with literature evidence
Source: Oncotarget. 2016 Apr 26;7(23):33983–93. doi: 10.18632/oncotarget.9030 (PMC5085132; doi:10.18632/oncotarget.9030)
Supplement: Supplementary file 2 [file oncotarget-07-33983-s002.xls]

## Sheet: Sheet1
GeneID	Symbol	#of data source	Data source
999	CDH1	5	Nature_RecurrentlyMutated_MSS,Nature_Sanger_vadlidated,GAD,OMIM,GeneRif,
3845	KRAS	5	Nature_CNV_driver,GAD,Nature_RecurrentlyMutated_MSI,OMIM,GeneRif,
8289	ARID1A	4	Nature_RecurrentlyMutated_MSS,Nature_Sanger_vadlidated,Nature_RecurrentlyMutated_MSI,GeneRif,
7157	TP53	4	Nature_RecurrentlyMutated_MSS,Nature_Sanger_vadlidated,GAD,GeneRif,
7048	TGFBR2	4	Nature_Sanger_vadlidated,GAD,Nature_RecurrentlyMutated_MSI,GeneRif,
5728	PTEN	4	Nature_CNV_driver,GAD,Nature_RecurrentlyMutated_MSI,GeneRif,
4089	SMAD4	4	Nature_RecurrentlyMutated_MSS,Nature_Sanger_vadlidated,GAD,GeneRif,
875	CBS	3	Nature_hypermethylated,GAD,GeneRif,
7057	THBS1	3	Nature_RecurrentlyMutated_MSS,Nature_Sanger_vadlidated,GeneRif,
595	CCND1	3	Nature_CNV_driver,GAD,GeneRif,
5562	PRKAA1	3	GWASCatalog,GAD,GeneRif,
54894	RNF43	3	Nature_RecurrentlyMutated_MSS,Nature_Sanger_vadlidated,Nature_RecurrentlyMutated_MSI,
51196	PLCE1	3	GWASCatalog,GAD,GeneRif,
4609	MYC	3	Nature_CNV_driver,GAD,GeneRif,
4588	MUC6	3	Nature_RecurrentlyMutated_MSS,Nature_Sanger_vadlidated,GAD,
4583	MUC2	3	Nature_hypomethylated,GAD,GeneRif,
4582	MUC1	3	GWASCatalog,GAD,GeneRif,
4292	MLH1	3	Nature_hypermethylated,GAD,GeneRif,
4255	MGMT	3	Nature_hypermethylated,GAD,GeneRif,
4233	MET	3	Nature_hypomethylated,Nature_CNV_driver,GeneRif,
3557	IL1RN	3	GAD,OMIM,GeneRif,
3553	IL1B	3	GAD,OMIM,GeneRif,
26137	ZBTB20	3	GWASCatalog,GAD,GeneRif,
2064	ERBB2	3	Nature_CNV_driver,GAD,GeneRif,
1956	EGFR	3	Nature_CNV_driver,GAD,GeneRif,
142	PARP1	3	Nature_RecurrentlyMutated_MSS,GAD,GeneRif,
11200	CHEK2	3	GWASCatalog,GAD,GeneRif,
1029	CDKN2A	3	Nature_CNV_driver,GAD,GeneRif,
9963	SLC23A1	2	GAD,GeneRif,
9962	SLC23A2	2	GAD,GeneRif,
978	CDA	2	GAD,GeneRif,
9699	RIMS2	2	Nature_RecurrentlyMutated_MSS,Nature_Sanger_vadlidated,
960	CD44	2	Nature_CNV_driver,GeneRif,
9447	AIM2	2	Nature_RecurrentlyMutated_MSS,Nature_RecurrentlyMutated_MSI,
93210	PGAP3	2	Nature_CNV_driver,GeneRif,
929	CD14	2	GAD,GeneRif,
9271	PIWIL1	2	Nature_hypomethylated,GeneRif,
9201	DCLK1	2	Nature_RecurrentlyMutated_MSS,Nature_Sanger_vadlidated,
92	ACVR2A	2	Nature_Sanger_vadlidated,Nature_RecurrentlyMutated_MSI,
9156	EXO1	2	GAD,GeneRif,
9112	MTA1	2	Nature_hypomethylated,GeneRif,
898	CCNE1	2	Nature_CNV_driver,GeneRif,
8945	BTRC	2	GAD,GeneRif,
8910	SGCE	2	Nature_hypermethylated,Nature_CNV_driver,
8837	CFLAR	2	GAD,GeneRif,
8797	TNFRSF10A	2	GAD,GeneRif,
8660	IRS2	2	Nature_hypomethylated,Nature_CNV_driver,
864	RUNX3	2	GAD,GeneRif,
84868	HAVCR2	2	GAD,GeneRif,
847	CAT	2	GAD,GeneRif,
843	CASP10	2	GAD,GeneRif,
842	CASP9	2	GAD,GeneRif,
84152	PPP1R1B	2	Nature_CNV_driver,GeneRif,
84107	ZIC4	2	Nature_RecurrentlyMutated_MSS,Nature_Sanger_vadlidated,
841	CASP8	2	GAD,GeneRif,
840	CASP7	2	GAD,GeneRif,
83998	REG4	2	Nature_hypomethylated,GeneRif,
839	CASP6	2	GAD,GeneRif,
836	CASP3	2	GAD,GeneRif,
8312	AXIN1	2	Nature_RecurrentlyMutated_MSI,GeneRif,
80781	COL18A1	2	GAD,GeneRif,
80731	THSD7B	2	Nature_RecurrentlyMutated_MSS,Nature_Sanger_vadlidated,
8000	PSCA	2	GAD,GeneRif,
7764	ZNF217	2	Nature_CNV_driver,GeneRif,
7520	XRCC5	2	GAD,GeneRif,
7518	XRCC4	2	GAD,GeneRif,
7517	XRCC3	2	GAD,GeneRif,
7515	XRCC1	2	GAD,GeneRif,
7508	XPC	2	GAD,GeneRif,
7422	VEGFA	2	GAD,GeneRif,
7372	UMPS	2	GAD,GeneRif,
7298	TYMS	2	GAD,GeneRif,
729230	CCR2	2	GAD,GeneRif,
7273	TTN	2	Nature_RecurrentlyMutated_MSS,GeneRif,
7161	TP73	2	GAD,GeneRif,
7159	TP53BP2	2	GAD,GeneRif,
7124	TNF	2	GAD,GeneRif,
7099	TLR4	2	GAD,GeneRif,
7097	TLR2	2	GAD,GeneRif,
7077	TIMP2	2	GAD,GeneRif,
7076	TIMP1	2	GAD,GeneRif,
7054	TH	2	GAD,GeneRif,
7040	TGFB1	2	GAD,GeneRif,
7039	TGFA	2	GAD,GeneRif,
7033	TFF3	2	Nature_hypomethylated,GeneRif,
7013	TERF1	2	Nature_CNV_driver,GeneRif,
6790	AURKA	2	GAD,GeneRif,
6782	HSPA13	2	GAD,GeneRif,
673	BRAF	2	GAD,GeneRif,
672	BRCA1	2	GAD,GeneRif,
6708	SPTA1	2	Nature_RecurrentlyMutated_MSS,Nature_Sanger_vadlidated,
6648	SOD2	2	GAD,GeneRif,
664	BNIP3	2	Nature_hypermethylated,GeneRif,
6596	HLTF	2	Nature_hypomethylated,GeneRif,
64318	NOC3L	2	GWASCatalog,GeneRif,
64127	NOD2	2	GAD,GeneRif,
637	BID	2	GAD,GeneRif,
6367	CCL22	2	GAD,GeneRif,
6352	CCL5	2	GAD,GeneRif,
6128	RPL6	2	Nature_RecurrentlyMutated_MSS,GeneRif,
5983	RFC3	2	Nature_RecurrentlyMutated_MSI,GeneRif,
58508	KMT2C	2	Nature_RecurrentlyMutated_MSI,GeneRif,
5790	PTPRCAP	2	GAD,GeneRif,
5781	PTPN11	2	GAD,GeneRif,
5770	PTPN1	2	GAD,GeneRif,
5743	PTGS2	2	GAD,GeneRif,
5742	PTGS1	2	GAD,GeneRif,
57379	AICDA	2	GAD,GeneRif,
5734	PTGER4	2	GWASCatalog,GeneRif,
57167	SALL4	2	Nature_hypomethylated,GeneRif,
5584	PRKCI	2	Nature_CNV_driver,GeneRif,
55829	VIMP	2	GAD,GeneRif,
55743	CHFR	2	Nature_hypermethylated,GeneRif,
55353	LAPTM4B	2	GAD,GeneRif,
5468	PPARG	2	GAD,GeneRif,
54658	UGT1A1	2	GAD,GeneRif,
5445	PON2	2	Nature_hypomethylated,Nature_CNV_driver,
53353	LRP1B	2	Nature_RecurrentlyMutated_MSS,GeneRif,
5307	PITX1	2	Nature_CNV_driver,GeneRif,
5290	PIK3CA	2	GAD,GeneRif,
5243	ABCB1	2	GAD,GeneRif,
5225	PGC	2	GAD,GeneRif,
5156	PDGFRA	2	GAD,GeneRif,
51146	A4GNT	2	GAD,GeneRif,
51100	SH3GLB1	2	GAD,GeneRif,
5080	PAX6	2	Nature_RecurrentlyMutated_MSI,GeneRif,
5054	SERPINE1	2	GAD,GeneRif,
4968	OGG1	2	GAD,GeneRif,
4913	NTHL1	2	GAD,GeneRif,
4843	NOS2	2	GAD,GeneRif,
4792	NFKBIA	2	GAD,GeneRif,
4790	NFKB1	2	GAD,GeneRif,
4780	NFE2L2	2	GAD,GeneRif,
472	ATM	2	GAD,GeneRif,
4610	MYCL	2	GAD,GeneRif,
4552	MTRR	2	GAD,GeneRif,
4524	MTHFR	2	GAD,GeneRif,
4436	MSH2	2	GAD,GeneRif,
43849	KLK12	2	GAD,GeneRif,
4353	MPO	2	GAD,GeneRif,
4322	MMP13	2	GAD,GeneRif,
4321	MMP12	2	GAD,GeneRif,
4318	MMP9	2	GAD,GeneRif,
4316	MMP7	2	GAD,GeneRif,
4314	MMP3	2	GAD,GeneRif,
4313	MMP2	2	GAD,GeneRif,
4312	MMP1	2	GAD,GeneRif,
430	ASCL2	2	Nature_hypomethylated,GeneRif,
4282	MIF	2	GAD,GeneRif,
4193	MDM2	2	GAD,GeneRif,
4153	MBL2	2	GAD,GeneRif,
407018	MIR27A	2	GAD,GeneRif,
406973	MIR196A2	2	GAD,GeneRif,
406938	MIR146A	2	GAD,GeneRif,
4049	LTA	2	GAD,GeneRif,
4009	LMX1A	2	Nature_RecurrentlyMutated_MSS,GeneRif,
3872	KRT17	2	Nature_CNV_driver,GeneRif,
387	RHOA	2	Nature_Sanger_vadlidated,GeneRif,
3815	KIT	2	GAD,GeneRif,
3606	IL18	2	GAD,GeneRif,
3605	IL17A	2	GAD,GeneRif,
3603	IL16	2	GAD,GeneRif,
3593	IL12B	2	GAD,GeneRif,
3592	IL12A	2	GAD,GeneRif,
3586	IL10	2	GAD,GeneRif,
3579	CXCR2	2	GAD,GeneRif,
3576	CXCL8	2	GAD,GeneRif,
3569	IL6	2	GAD,GeneRif,
3566	IL4R	2	GAD,GeneRif,
3565	IL4	2	GAD,GeneRif,
356	FASLG	2	GAD,GeneRif,
3558	IL2	2	GAD,GeneRif,
3552	IL1A	2	GAD,GeneRif,
355	FAS	2	GAD,GeneRif,
3486	IGFBP3	2	GAD,GeneRif,
3481	IGF2	2	GAD,GeneRif,
3480	IGF1R	2	GAD,GeneRif,
3460	IFNGR2	2	GAD,GeneRif,
3459	IFNGR1	2	GAD,GeneRif,
345	APOC3	2	Nature_hypomethylated,GeneRif,
332	BIRC5	2	GAD,GeneRif,
3305	HSPA1L	2	GAD,GeneRif,
3304	HSPA1B	2	GAD,GeneRif,
3303	HSPA1A	2	GAD,GeneRif,
328	APEX1	2	GAD,GeneRif,
3265	HRAS	2	GAD,GeneRif,
324	APC	2	GAD,GeneRif,
3162	HMOX1	2	GAD,GeneRif,
3161	HMMR	2	Nature_RecurrentlyMutated_MSI,GeneRif,
3119	HLA-DQB1	2	GAD,GeneRif,
3117	HLA-DQA1	2	GAD,GeneRif,
3105	HLA-A	2	GAD,GeneRif,
3091	HIF1A	2	GAD,GeneRif,
2952	GSTT1	2	GAD,GeneRif,
2950	GSTP1	2	GAD,GeneRif,
2947	GSTM3	2	GAD,GeneRif,
2944	GSTM1	2	GAD,GeneRif,
2938	GSTA1	2	GAD,GeneRif,
2932	GSK3B	2	GAD,GeneRif,
2878	GPX3	2	GAD,GeneRif,
2778	GNAS	2	GAD,GeneRif,
2737	GLI3	2	Nature_RecurrentlyMutated_MSS,Nature_Sanger_vadlidated,
27253	PCDH17	2	Nature_RecurrentlyMutated_MSS,GeneRif,
2706	GJB2	2	GAD,GeneRif,
2626	GATA4	2	Nature_CNV_driver,GeneRif,
2525	FUT3	2	GAD,GeneRif,
23650	TRIM29	2	Nature_hypomethylated,GeneRif,
2348	FOLR1	2	GAD,GeneRif,
2346	FOLH1	2	GAD,GeneRif,
23111	SPG20	2	Nature_RecurrentlyMutated_MSI,GeneRif,
23047	PDS5B	2	Nature_RecurrentlyMutated_MSI,GeneRif,
2263	FGFR2	2	Nature_CNV_driver,GeneRif,
2212	FCGR2A	2	GAD,GeneRif,
217	ALDH2	2	GAD,GeneRif,
2073	ERCC5	2	GAD,GeneRif,
2068	ERCC2	2	GAD,GeneRif,
2067	ERCC1	2	GAD,GeneRif,
2052	EPHX1	2	GAD,GeneRif,
203245	NAIF1	2	Nature_hypomethylated,GeneRif,
1950	EGF	2	GAD,GeneRif,
183	AGT	2	GAD,GeneRif,
1806	DPYD	2	GAD,GeneRif,
1789	DNMT3B	2	GAD,GeneRif,
1788	DNMT3A	2	GAD,GeneRif,
1786	DNMT1	2	GAD,GeneRif,
1728	NQO1	2	GAD,GeneRif,
1636	ACE	2	GAD,GeneRif,
1588	CYP19A1	2	GAD,GeneRif,
1571	CYP2E1	2	GAD,GeneRif,
1557	CYP2C19	2	GAD,GeneRif,
1545	CYP1B1	2	GAD,GeneRif,
1544	CYP1A2	2	GAD,GeneRif,
1543	CYP1A1	2	GAD,GeneRif,
1499	CTNNB1	2	GAD,GeneRif,
1496	CTNNA2	2	Nature_RecurrentlyMutated_MSS,Nature_Sanger_vadlidated,
1493	CTLA4	2	GAD,GeneRif,
149233	IL23R	2	GAD,GeneRif,
1462	VCAN	2	GAD,GeneRif,
140628	GATA5	2	Nature_hypermethylated,GeneRif,
1316	KLF6	2	GAD,GeneRif,
131566	DCBLD2	2	Nature_hypermethylated,GeneRif,
1244	ABCC2	2	Nature_hypomethylated,GeneRif,
1215	CMA1	2	GAD,GeneRif,
112744	IL17F	2	GAD,GeneRif,
112464	PRKCDBP	2	Nature_hypermethylated,GeneRif,
10855	HPSE	2	GAD,GeneRif,
10587	TXNRD2	2	GAD,GeneRif,
10550	ARL6IP5	2	GAD,GeneRif,
1044	CDX1	2	Nature_hypomethylated,GeneRif,
1027	CDKN1B	2	GAD,GeneRif,
1026	CDKN1A	2	GAD,GeneRif,
10232	MSLN	2	Nature_hypomethylated,GeneRif,
1021	CDK6	2	Nature_CNV_driver,GeneRif,
1015	CDH17	2	Nature_hypomethylated,GeneRif,
10095	ARPC1B	2	Nature_CNV_driver,GeneRif,
100507436	MICA	2	GAD,GeneRif,
10018	BCL2L11	2	GAD,GeneRif,
10	NAT2	2	GAD,GeneRif,
9994	CASP8AP2	1	GeneRif,
9992	KCNE2	1	GeneRif,
9991	PTBP3	1	GeneRif,
998	CDC42	1	GeneRif,
9961	MVP	1	GeneRif,
9940	DLEC1	1	GeneRif,
9920	KBTBD11	1	Nature_hypermethylated,
991	CDC20	1	GeneRif,
9878	TOX4	1	GeneRif,
9852	EPM2AIP1	1	Nature_hypermethylated,
9839	ZEB2	1	GeneRif,
9805	SCRN1	1	Nature_hypermethylated,
9804	TOMM20	1	Nature_CNV_driver,
9788	MTSS1	1	GeneRif,
9780	PIEZO1	1	GeneRif,
9770	RASSF2	1	GeneRif,
977	CD151	1	GeneRif,
976	ADGRE5	1	GeneRif,
975	CD81	1	GeneRif,
972	CD74	1	GeneRif,
970	CD70	1	GeneRif,
9686	VGLL4	1	GeneRif,
9682	KDM4A	1	GeneRif,
9630	GNA14	1	GeneRif,
9610	RIN1	1	GeneRif,
9590	AKAP12	1	GeneRif,
959	CD40LG	1	GeneRif,
9588	PRDX6	1	GeneRif,
958	CD40	1	GeneRif,
9575	CLOCK	1	Nature_RecurrentlyMutated_MSI,
9551	ATP5J2	1	Nature_CNV_driver,
9537	TP53I11	1	GeneRif,
9521	EEF1E1	1	GeneRif,
9518	GDF15	1	GeneRif,
9510	ADAMTS1	1	GeneRif,
9506	PAGE4	1	GeneRif,
947	CD34	1	GeneRif,
9455	HOMER2	1	Nature_hypermethylated,
9429	ABCG2	1	GeneRif,
94241	TP53INP1	1	GeneRif,
94234	FOXQ1	1	GeneRif,
9423	NTN1	1	GeneRif,
941	CD80	1	GeneRif,
94025	MUC16	1	Nature_RecurrentlyMutated_MSS,
9401	RECQL4	1	Nature_hypomethylated,
9388	LIPG	1	GeneRif,
9370	ADIPOQ	1	GeneRif,
9368	SLC9A3R1	1	GeneRif,
9365	KL	1	GeneRif,
9353	SLIT2	1	GeneRif,
9352	TXNL1	1	GeneRif,
9349	RPL23	1	GeneRif,
9314	KLF4	1	GeneRif,
9306	SOCS6	1	GeneRif,
92806	CENPBD1	1	Nature_hypomethylated,
928	CD9	1	GeneRif,
9270	ITGB1BP1	1	GeneRif,
9260	PDLIM7	1	GeneRif,
9258	MFHAS1	1	Nature_hypomethylated,
9255	AIMP1	1	GeneRif,
9235	IL32	1	GeneRif,
92304	SCGB3A1	1	GeneRif,
9219	MTA2	1	GeneRif,
92140	MTDH	1	GeneRif,
9202	ZMYM4	1	Nature_RecurrentlyMutated_MSI,
91937	TIMD4	1	GeneRif,
919	CD247	1	GeneRif,
917	CD3G	1	Nature_RecurrentlyMutated_MSI,
91664	ZNF845	1	Nature_hypermethylated,
9166	EBAG9	1	GeneRif,
9145	SYNGR1	1	Nature_hypermethylated,
9141	PDCD5	1	GeneRif,
91355	LRP5L	1	Nature_CNV_driver,
9123	SLC16A3	1	Nature_hypomethylated,
9122	SLC16A4	1	Nature_RecurrentlyMutated_MSI,
91074	ANKRD30A	1	Nature_hypomethylated,
9080	CLDN9	1	GeneRif,
9077	DIRAS3	1	GeneRif,
9076	CLDN1	1	GeneRif,
9075	CLDN2	1	GeneRif,
9074	CLDN6	1	GeneRif,
9071	CLDN10	1	GeneRif,
9052	GPRC5A	1	Nature_hypomethylated,
9046	DOK2	1	GeneRif,
9037	SEMA5A	1	GeneRif,
90338	ZNF160	1	Nature_hypermethylated,
9021	SOCS3	1	GeneRif,
901	CCNG2	1	GeneRif,
9002	F2RL3	1	GeneRif,
9	NAT1	1	GAD,
89958	SAPCD2	1	GeneRif,
8991	SELENBP1	1	GeneRif,
894	CCND2	1	GeneRif,
8930	MBD4	1	GeneRif,
891	CCNB1	1	GeneRif,
890	CCNA2	1	GeneRif,
8897	MTMR3	1	GAD,
8896	BUD31	1	Nature_CNV_driver,
889	KRIT1	1	Nature_CNV_driver,
8884	SLC5A6	1	Nature_hypomethylated,
8877	SPHK1	1	GeneRif,
8871	SYNJ2	1	Nature_RecurrentlyMutated_MSI,
887	CCKBR	1	GeneRif,
8864	PER2	1	GeneRif,
8858	PROZ	1	GeneRif,
8842	PROM1	1	GeneRif,
8841	HDAC3	1	GeneRif,
8828	NRP2	1	GeneRif,
8826	IQGAP1	1	GeneRif,
8814	CDKL1	1	GeneRif,
8795	TNFRSF10B	1	GeneRif,
8789	FBP2	1	GeneRif,
8772	FADD	1	GeneRif,
8771	TNFRSF6B	1	GeneRif,
8764	TNFRSF14	1	GeneRif,
8745	ADAM23	1	GeneRif,
8743	TNFSF10	1	GeneRif,
8739	HRK	1	GeneRif,
8722	CTSF	1	Nature_hypermethylated,
871	SERPINH1	1	GeneRif,
8706	B3GALNT1	1	Nature_hypermethylated,
8701	DNAH11	1	GWASCatalog,
8678	BECN1	1	GeneRif,
867	CBL	1	GeneRif,
8658	TNKS	1	GeneRif,
8651	SOCS1	1	GeneRif,
865	CBFB	1	GeneRif,
8626	TP63	1	GeneRif,
8615	USO1	1	GeneRif,
8614	STC2	1	GeneRif,
861	RUNX1	1	GeneRif,
8600	TNFSF11	1	GeneRif,
857	CAV1	1	GeneRif,
8556	CDC14A	1	GAD,
8554	PIAS1	1	GeneRif,
8553	BHLHE40	1	GeneRif,
8549	LGR5	1	GeneRif,
85464	SSH2	1	GAD,
85460	ZNF518B	1	Nature_hypermethylated,
85453	TSPYL5	1	GeneRif,
85366	MYLK2	1	GAD,
85359	DGCR6L	1	GeneRif,
8531	YBX3	1	GeneRif,
8519	IFITM1	1	GeneRif,
8513	LIPF	1	GeneRif,
8503	PIK3R3	1	GeneRif,
84951	TNS4	1	GeneRif,
84948	TIGD5	1	Nature_CNV_driver,
8493	PPM1D	1	GeneRif,
8490	RGS5	1	GeneRif,
84896	ATAD1	1	Nature_CNV_driver,
84879	MFSD2A	1	GeneRif,
84864	MINA	1	GeneRif,
84677	DSCR8	1	Nature_hypomethylated,
84666	RETNLB	1	GeneRif,
84660	CCDC62	1	GeneRif,
84650	EBPL	1	Nature_RecurrentlyMutated_MSI,
84647	PLA2G12B	1	Nature_hypomethylated,
8464	SUPT3H	1	Nature_CNV_driver,
84632	AFAP1L2	1	GeneRif,
8463	TEAD2	1	Nature_RecurrentlyMutated_MSI,
84626	KRBA1	1	Nature_hypermethylated,
8460	TPST1	1	Nature_hypermethylated,
84557	MAP1LC3A	1	GeneRif,
84547	PGBD1	1	Nature_RecurrentlyMutated_MSS,
8454	CUL1	1	GeneRif,
84539	MCHR2	1	Nature_RecurrentlyMutated_MSI,
84527	ZNF559	1	Nature_hypermethylated,
84525	HOPX	1	GeneRif,
84417	C2orf40	1	GeneRif,
8437	RASAL1	1	GeneRif,
8434	RECK	1	GeneRif,
8431	NR0B2	1	GeneRif,
84299	MIEN1	1	GeneRif,
84293	FAM213A	1	Nature_hypermethylated,
84269	CHCHD5	1	Nature_hypermethylated,
84148	KAT8	1	GeneRif,
84133	ZNRF3	1	GeneRif,
8404	SPARCL1	1	GeneRif,
83959	SLC4A11	1	Nature_hypomethylated,
83933	HDAC10	1	GeneRif,
83891	SNX25	1	Nature_RecurrentlyMutated_MSI,
838	CASP5	1	Nature_RecurrentlyMutated_MSI,
8379	MAD1L1	1	GeneRif,
83596	BCL2L12	1	GeneRif,
83595	SOX7	1	GeneRif,
83540	NUF2	1	GeneRif,
835	CASP2	1	GeneRif,
8317	CDC7	1	Nature_RecurrentlyMutated_MSI,
830	CAPZA2	1	Nature_CNV_driver,
8295	TRRAP	1	Nature_CNV_driver,
829	CAPZA1	1	GeneRif,
8277	TKTL1	1	GeneRif,
820	CAMP	1	GeneRif,
8190	MIA	1	GeneRif,
81839	VANGL1	1	GeneRif,
81833	SPACA1	1	Nature_RecurrentlyMutated_MSS,
81567	TXNDC5	1	GeneRif,
81539	SLC38A1	1	GeneRif,
81442	OR6N2	1	Nature_RecurrentlyMutated_MSS,
8140	SLC7A5	1	GeneRif,
811	CALR	1	GeneRif,
81031	SLC2A10	1	Nature_hypermethylated,
8099	CDK2AP1	1	GeneRif,
8091	HMGA2	1	GeneRif,
8089	YEATS4	1	Nature_CNV_driver,
80864	EGFL8	1	GeneRif,
80704	SLC19A3	1	GeneRif,
80381	CD276	1	GeneRif,
80351	TNKS2	1	Nature_RecurrentlyMutated_MSI,
80332	ADAM33	1	GeneRif,
80319	CXXC4	1	GeneRif,
80312	TET1	1	GeneRif,
80274	SCUBE1	1	GeneRif,
80255	SLC35F5	1	Nature_RecurrentlyMutated_MSI,
80243	PREX2	1	Nature_RecurrentlyMutated_MSS,
80199	FUZ	1	Nature_hypermethylated,
80198	MUS81	1	GeneRif,
80177	MYCT1	1	GeneRif,
80139	ZNF703	1	GeneRif,
80031	SEMA6D	1	GeneRif,
79986	ZNF702P	1	Nature_hypermethylated,
79923	NANOG	1	GeneRif,
79891	ZNF671	1	Nature_hypermethylated,
79879	CCDC134	1	GeneRif,
79805	VASH2	1	GeneRif,
7980	TFPI2	1	GeneRif,
7978	MTERF1	1	Nature_hypermethylated,
79762	C1orf115	1	Nature_hypermethylated,
79744	ZNF419	1	Nature_hypermethylated,
79728	PALB2	1	GeneRif,
79695	GALNT12	1	GeneRif,
79679	VTCN1	1	GeneRif,
79673	ZNF329	1	Nature_hypermethylated,
79661	NEIL1	1	GeneRif,
79656	BEND5	1	Nature_hypermethylated,
79608	RIC3	1	Nature_hypermethylated,
79602	ADIPOR2	1	GeneRif,
79582	SPAG16	1	Nature_hypermethylated,
79575	ABHD8	1	Nature_hypermethylated,
79444	BIRC7	1	GeneRif,
79192	IRX1	1	GeneRif,
79148	MMP28	1	GeneRif,
7913	DEK	1	GeneRif,
7905	REEP5	1	Nature_CNV_driver,
7896	TS13	1	GAD,
7869	SEMA3B	1	GeneRif,
7855	FZD5	1	GeneRif,
7852	CXCR4	1	GeneRif,
7832	BTG2	1	GeneRif,
7799	PRDM2	1	GeneRif,
7753	ZNF202	1	GAD,
771	CA12	1	GeneRif,
7703	PCGF2	1	GeneRif,
7693	ZNF134	1	Nature_hypermethylated,
7681	MKRN3	1	Nature_hypomethylated,
768	CA9	1	GeneRif,
7627	ZNF75A	1	Nature_hypermethylated,
7586	ZKSCAN1	1	GeneRif,
7545	ZIC1	1	GeneRif,
7543	ZFX	1	GeneRif,
7534	YWHAZ	1	GeneRif,
7531	YWHAE	1	GeneRif,
7529	YWHAB	1	GeneRif,
7528	YY1	1	GeneRif,
7525	YES1	1	GeneRif,
7516	XRCC2	1	GAD,
7507	XPA	1	GAD,
7498	XDH	1	GeneRif,
7483	WNT9A	1	GeneRif,
7482	WNT2B	1	GeneRif,
7479	WNT8B	1	GeneRif,
7474	WNT5A	1	GeneRif,
7472	WNT2	1	GeneRif,
7471	WNT1	1	GeneRif,
7468	WHSC1	1	GeneRif,
7436	VLDLR	1	GeneRif,
7431	VIM	1	GeneRif,
7430	EZR	1	GeneRif,
7424	VEGFC	1	GeneRif,
7414	VCL	1	Nature_CNV_driver,
7412	VCAM1	1	GeneRif,
7408	VASP	1	GeneRif,
7405	UVRAG	1	Nature_RecurrentlyMutated_MSI,
7373	COL14A1	1	Nature_RecurrentlyMutated_MSS,
7349	UCN	1	GeneRif,
7345	UCHL1	1	GeneRif,
7341	SUMO1	1	GeneRif,
7295	TXN	1	GeneRif,
7291	TWIST1	1	GeneRif,
728655	HULC	1	GeneRif,
7280	TUBB2A	1	GeneRif,
7272	TTK	1	Nature_RecurrentlyMutated_MSI,
723778	MIR650	1	GeneRif,
7225	TRPC6	1	GeneRif,
7164	TPD52L1	1	Nature_hypermethylated,
7158	TP53BP1	1	GAD,
7155	TOP2B	1	GeneRif,
7153	TOP2A	1	GeneRif,
7132	TNFRSF1A	1	GeneRif,
7127	TNFAIP2	1	GeneRif,
7114	TMSB4X	1	GeneRif,
7113	TMPRSS2	1	GeneRif,
7100	TLR5	1	GeneRif,
7078	TIMP3	1	GeneRif,
7074	TIAM1	1	GeneRif,
7070	THY1	1	GeneRif,
7068	THRB	1	GeneRif,
7046	TGFBR1	1	GeneRif,
7043	TGFB3	1	GeneRif,
7032	TFF2	1	GeneRif,
7031	TFF1	1	GeneRif,
7020	TFAP2A	1	GeneRif,
7019	TFAM	1	Nature_RecurrentlyMutated_MSI,
7015	TERT	1	GeneRif,
7014	TERF2	1	GeneRif,
7010	TEK	1	GeneRif,
701	BUB1B	1	GeneRif,
7001	PRDX2	1	GeneRif,
6997	TDGF1	1	GeneRif,
6948	TCN2	1	GAD,
6935	ZEB1	1	GeneRif,
6934	TCF7L2	1	GeneRif,
693223	MIR638	1	GeneRif,
693210	MIR625	1	GeneRif,
693207	MIR622	1	GeneRif,
693195	MIR610	1	GeneRif,
693190	MIR605	1	GeneRif,
693159	MIR574	1	GeneRif,
693135	MIR551A	1	GeneRif,
693122	MIR421	1	GeneRif,
6925	TCF4	1	GeneRif,
6921	TCEB1	1	Nature_CNV_driver,
6920	TCEA3	1	Nature_hypermethylated,
689	BTF3	1	GeneRif,
6868	ADAM17	1	GeneRif,
6867	TACC1	1	GeneRif,
6863	TAC1	1	GeneRif,
6857	SYT1	1	Nature_hypomethylated,
6839	SUV39H1	1	GeneRif,
682	BSG	1	GeneRif,
6817	SULT1A1	1	GAD,
6795	AURKC	1	Nature_hypomethylated,
6794	STK11	1	GeneRif,
6781	STC1	1	GeneRif,
6774	STAT3	1	GeneRif,
6772	STAT1	1	GeneRif,
6753	SSTR3	1	GeneRif,
6752	SSTR2	1	GeneRif,
6751	SSTR1	1	GeneRif,
6750	SST	1	GeneRif,
675	BRCA2	1	GAD,
6717	SRI	1	GeneRif,
6714	SRC	1	GeneRif,
6696	SPP1	1	GeneRif,
6690	SPINK1	1	GeneRif,
6678	SPARC	1	GeneRif,
6671	SP4	1	GWASCatalog,
6668	SP2	1	GeneRif,
6667	SP1	1	GeneRif,
6664	SOX11	1	GeneRif,
6662	SOX9	1	GeneRif,
6659	SOX4	1	GeneRif,
6657	SOX2	1	GeneRif,
6647	SOD1	1	GeneRif,
664613	MIR544A	1	GeneRif,
6641	SNTB1	1	Nature_hypermethylated,
6640	SNTA1	1	GeneRif,
6624	FSCN1	1	GeneRif,
6622	SNCA	1	GeneRif,
6615	SNAI1	1	GeneRif,
6609	SMPD1	1	GeneRif,
6608	SMO	1	GeneRif,
66036	MTMR9	1	Nature_CNV_driver,
6601	SMARCC2	1	GeneRif,
65979	PHACTR4	1	Nature_RecurrentlyMutated_MSI,
6591	SNAI2	1	GeneRif,
6590	SLPI	1	GeneRif,
659	BMPR2	1	Nature_RecurrentlyMutated_MSI,
6584	SLC22A5	1	Nature_CNV_driver,
6573	SLC19A1	1	GAD,
6571	SLC18A2	1	GeneRif,
6564	SLC15A1	1	GeneRif,
6558	SLC12A2	1	Nature_CNV_driver,
655	BMP7	1	GeneRif,
6535	SLC6A8	1	Nature_hypomethylated,
653499	LGALS7B	1	Nature_hypomethylated,
6522	SLC4A2	1	GeneRif,
6521	SLC4A1	1	GeneRif,
652	BMP4	1	GeneRif,
6513	SLC2A1	1	GeneRif,
65110	UPF3A	1	Nature_RecurrentlyMutated_MSI,
650	BMP2	1	GeneRif,
6497	SKI	1	GeneRif,
6495	SIX1	1	GeneRif,
64946	CENPH	1	GeneRif,
64921	CASD1	1	Nature_CNV_driver,
6484	ST3GAL4	1	GeneRif,
6482	ST3GAL1	1	Nature_hypermethylated,
64816	CYP3A43	1	Nature_CNV_driver,
64801	ARV1	1	Nature_RecurrentlyMutated_MSI,
6480	ST6GAL1	1	GeneRif,
648	BMI1	1	GeneRif,
6477	SIAH1	1	GeneRif,
64753	CCDC136	1	GeneRif,
6470	SHMT1	1	GAD,
6469	SHH	1	GeneRif,
6462	SHBG	1	GAD,
645073	GAGE12G	1	Nature_hypomethylated,
644943	RASSF10	1	GeneRif,
64478	CSMD1	1	Nature_RecurrentlyMutated_MSS,
643834	PGA3	1	GeneRif,
64326	RFWD2	1	GeneRif,
64321	SOX17	1	GeneRif,
6425	SFRP5	1	GeneRif,
6423	SFRP2	1	GeneRif,
64223	MLST8	1	GeneRif,
6422	SFRP1	1	GeneRif,
64208	POPDC3	1	GeneRif,
64167	ERAP2	1	Nature_CNV_driver,
6416	MAP2K4	1	GeneRif,
64083	GOLPH3	1	GeneRif,
64081	PBLD	1	GeneRif,
6402	SELL	1	GeneRif,
6401	SELE	1	GeneRif,
63951	DMRTA1	1	GAD,
6392	SDHD	1	GeneRif,
6391	SDHC	1	GAD,
6390	SDHB	1	GeneRif,
6387	CXCL12	1	GeneRif,
6382	SDC1	1	GeneRif,
6374	CXCL5	1	GeneRif,
6366	CCL21	1	GeneRif,
6364	CCL20	1	GeneRif,
6361	CCL17	1	GeneRif,
6354	CCL7	1	GeneRif,
6348	CCL3	1	GeneRif,
6347	CCL2	1	GeneRif,
634	CEACAM1	1	GeneRif,
633	BGN	1	GeneRif,
6304	SATB1	1	GeneRif,
6303	SAT1	1	GeneRif,
6286	S100P	1	GeneRif,
6282	S100A11	1	GeneRif,
6280	S100A9	1	GeneRif,
6279	S100A8	1	GeneRif,
6277	S100A6	1	GeneRif,
6275	S100A4	1	GeneRif,
6273	S100A2	1	GeneRif,
627	BDNF	1	GeneRif,
6256	RXRA	1	GeneRif,
6242	RTKN	1	GeneRif,
6241	RRM2	1	GeneRif,
6240	RRM1	1	GeneRif,
624	BDKRB2	1	GeneRif,
6232	RPS27	1	GeneRif,
623	BDKRB1	1	GeneRif,
6207	RPS13	1	GeneRif,
6206	RPS12	1	GeneRif,
6199	RPS6KB2	1	GeneRif,
619554	MIR486-1	1	GeneRif,
6146	RPL22	1	Nature_RecurrentlyMutated_MSI,
6138	RPL15	1	GeneRif,
6135	RPL11	1	GeneRif,
613	BCR	1	GAD,
6129	RPL7	1	Nature_CNV_driver,
6097	RORC	1	GeneRif,
6093	ROCK1	1	GeneRif,
6092	ROBO2	1	GeneRif,
6091	ROBO1	1	GeneRif,
60682	SMAP1	1	Nature_RecurrentlyMutated_MSI,
60681	FKBP10	1	Nature_RecurrentlyMutated_MSI,
60529	ALX4	1	Nature_RecurrentlyMutated_MSI,
6050	RNH1	1	GeneRif,
60495	HPSE2	1	GeneRif,
60468	BACH2	1	GeneRif,
60437	CDH26	1	Nature_RecurrentlyMutated_MSI,
6035	RNASE1	1	GeneRif,
6025	RN5S1@	1	GAD,
6010	RHO	1	Nature_RecurrentlyMutated_MSS,
6002	RGS12	1	Nature_RecurrentlyMutated_MSI,
599	BCL2L2	1	GeneRif,
598	BCL2L1	1	GeneRif,
5979	RET	1	GeneRif,
5970	RELA	1	GeneRif,
5967	REG1A	1	GeneRif,
5962	RDX	1	GeneRif,
596	BCL2	1	GeneRif,
5948	RBP2	1	GeneRif,
59340	HRH4	1	GeneRif,
5925	RB1	1	GeneRif,
5923	RASGRF1	1	GeneRif,
5919	RARRES2	1	GeneRif,
5918	RARRES1	1	GeneRif,
5916	RARG	1	GeneRif,
5915	RARB	1	GeneRif,
59082	CARD18	1	GeneRif,
5891	MOK	1	GAD,
5888	RAD51	1	GAD,
5879	RAC1	1	GeneRif,
58506	SCAF1	1	Nature_RecurrentlyMutated_MSI,
5829	PXN	1	GeneRif,
581	BAX	1	GeneRif,
5803	PTPRZ1	1	GeneRif,
5800	PTPRO	1	Nature_hypomethylated,
5793	PTPRG	1	GeneRif,
5786	PTPRA	1	GeneRif,
5783	PTPN13	1	Nature_hypermethylated,
578	BAK1	1	GeneRif,
57798	GATAD1	1	Nature_CNV_driver,
57761	TRIB3	1	Nature_hypomethylated,
57711	ZNF529	1	Nature_hypermethylated,
57680	CHD8	1	GeneRif,
57650	KIAA1524	1	GeneRif,
5764	PTN	1	GeneRif,
57575	PCDH10	1	GeneRif,
57535	KIAA1324	1	Nature_hypermethylated,
57532	NUFIP2	1	Nature_CNV_driver,
57528	KCTD16	1	Nature_RecurrentlyMutated_MSI,
57521	RPTOR	1	GeneRif,
57509	MTUS1	1	GeneRif,
57505	AARS2	1	Nature_hypomethylated,
57497	LRFN2	1	GWASCatalog,
5747	PTK2	1	GeneRif,
57466	SCAF4	1	Nature_RecurrentlyMutated_MSI,
574513	MIR508	1	GeneRif,
574501	MIR499A	1	GAD,
57447	NDRG2	1	GeneRif,
574459	MIR512-2	1	GeneRif,
574458	MIR512-1	1	GeneRif,
574456	MIR497	1	GeneRif,
574453	MIR495	1	GeneRif,
574448	MIR202	1	GeneRif,
574413	MIR409	1	GeneRif,
574411	MIR451A	1	GeneRif,
574030	MIR362	1	GeneRif,
57380	MRS2	1	GeneRif,
5732	PTGER2	1	GeneRif,
5729	PTGDR	1	GeneRif,
5727	PTCH1	1	GeneRif,
57216	VANGL2	1	Nature_hypermethylated,
57214	CEMIP	1	GeneRif,
57212	TP73-AS1	1	Nature_hypermethylated,
5721	PSME2	1	GeneRif,
572	BAD	1	GeneRif,
5716	PSMD10	1	GeneRif,
57144	PAK7	1	GeneRif,
57107	PDSS2	1	GeneRif,
57019	CIAPIN1	1	GeneRif,
57016	AKR1B10	1	GeneRif,
56999	ADAMTS9	1	GeneRif,
56998	CTNNBIP1	1	GeneRif,
56990	CDC42SE2	1	Nature_CNV_driver,
56965	PARP6	1	Nature_hypermethylated,
56925	LXN	1	GeneRif,
56888	KCMF1	1	GeneRif,
56849	TCEAL7	1	GeneRif,
56704	JPH1	1	Nature_CNV_driver,
567	B2M	1	GAD,
56649	TMPRSS4	1	GeneRif,
56616	DIABLO	1	GeneRif,
56603	CYP26B1	1	GeneRif,
5655	KLK10	1	GeneRif,
5654	HTRA1	1	GeneRif,
5653	KLK6	1	GeneRif,
56475	RPRM	1	GeneRif,
563	AZGP1	1	GeneRif,
56287	GKN1	1	GeneRif,
5621	PRNP	1	GeneRif,
56164	STK31	1	Nature_hypomethylated,
5605	MAP2K2	1	GeneRif,
5604	MAP2K1	1	GeneRif,
5599	MAPK8	1	GeneRif,
5595	MAPK3	1	GeneRif,
5594	MAPK1	1	GeneRif,
5593	PRKG2	1	GeneRif,
5591	PRKDC	1	GeneRif,
5587	PRKD1	1	GeneRif,
55851	PSENEN	1	Nature_RecurrentlyMutated_MSI,
5583	PRKCH	1	GAD,
55808	ST6GALNAC1	1	GeneRif,
55801	IL26	1	GeneRif,
5578	PRKCA	1	GeneRif,
55773	TBC1D23	1	Nature_RecurrentlyMutated_MSI,
55771	PRR11	1	Nature_RecurrentlyMutated_MSI,
55769	ZNF83	1	Nature_hypermethylated,
55750	AGK	1	Nature_hypermethylated,
55748	CNDP2	1	GeneRif,
55737	VPS35	1	GeneRif,
55711	FAR2	1	Nature_RecurrentlyMutated_MSI,
55679	LIMS2	1	GeneRif,
55665	URGCP	1	GeneRif,
55610	CCDC132	1	Nature_CNV_driver,
55607	PPP1R9A	1	Nature_CNV_driver,
55600	ITLN1	1	GeneRif,
55591	VEZT	1	GeneRif,
55422	ZNF331	1	GeneRif,
554213	MIR449A	1	GeneRif,
55384	MEG3	1	GeneRif,
55301	OLAH	1	Nature_RecurrentlyMutated_MSI,
55294	FBXW7	1	GeneRif,
5529	PPP2R5E	1	GeneRif,
55281	TMEM140	1	GeneRif,
55274	PHF10	1	GeneRif,
552	AVPR1A	1	Nature_RecurrentlyMutated_MSI,
55173	MRPS10	1	Nature_hypomethylated,
55170	PRMT6	1	Nature_hypermethylated,
55143	CDCA8	1	GeneRif,
55129	ANO10	1	Nature_RecurrentlyMutated_MSI,
55107	ANO1	1	GeneRif,
55018	LINC00483	1	Nature_hypomethylated,
54998	AURKAIP1	1	GeneRif,
54984	PINX1	1	GeneRif,
54937	SOHLH2	1	Nature_hypomethylated,
54935	DUSP23	1	Nature_hypermethylated,
54910	SEMA4C	1	GeneRif,
54866	PPP1R14D	1	Nature_hypomethylated,
54863	TOR4A	1	Nature_hypermethylated,
54822	TRPM7	1	GeneRif,
54809	SAMD9	1	Nature_CNV_driver,
5480	PPIC	1	Nature_CNV_driver,
54780	NSMCE4A	1	Nature_CNV_driver,
54766	BTG4	1	GeneRif,
54739	XAF1	1	GeneRif,
5467	PPARD	1	GeneRif,
5464	PPA1	1	GeneRif,
54625	PARP14	1	GeneRif,
5460	POU5F1	1	GeneRif,
54596	L1TD1	1	GeneRif,
54577	UGT1A7	1	GAD,
54567	DLL4	1	GeneRif,
5451	POU2F1	1	GeneRif,
54507	ADAMTSL4	1	Nature_RecurrentlyMutated_MSI,
54498	SMOX	1	GeneRif,
54474	KRT20	1	GeneRif,
54467	ANKIB1	1	Nature_CNV_driver,
5446	PON3	1	Nature_CNV_driver,
54458	PRR13	1	GeneRif,
54443	ANLN	1	GeneRif,
54439	RBM27	1	Nature_RecurrentlyMutated_MSI,
54434	SSH1	1	GAD,
54345	SOX18	1	GeneRif,
54332	GDAP1	1	Nature_CNV_driver,
5423	POLB	1	GAD,
54106	TLR9	1	GAD,
53827	FXYD5	1	GeneRif,
5371	PML	1	GeneRif,
5361	PLXNA1	1	GeneRif,
5349	FXYD3	1	GeneRif,
5347	PLK1	1	GeneRif,
5339	PLEC	1	Nature_hypomethylated,
5336	PLCG2	1	GeneRif,
5335	PLCG1	1	GeneRif,
5334	PLCL1	1	Nature_RecurrentlyMutated_MSS,
53336	CPXCR1	1	GAD,
5333	PLCD1	1	GeneRif,
5329	PLAUR	1	GeneRif,
5328	PLAU	1	GeneRif,
5321	PLA2G4A	1	GeneRif,
5320	PLA2G2A	1	GeneRif,
5313	PKLR	1	Nature_hypomethylated,
5311	PKD2	1	GeneRif,
5310	PKD1	1	GeneRif,
5295	PIK3R1	1	GeneRif,
5294	PIK3CG	1	GeneRif,
5292	PIM1	1	GeneRif,
5284	PIGR	1	Nature_RecurrentlyMutated_MSS,
5268	SERPINB5	1	GeneRif,
5265	SERPINA1	1	GeneRif,
5245	PHB	1	GeneRif,
5210	PFKFB4	1	GeneRif,
5209	PFKFB3	1	GeneRif,
5189	PEX1	1	Nature_CNV_driver,
5187	PER1	1	GeneRif,
51754	TMEM8B	1	GeneRif,
51741	WWOX	1	GeneRif,
51738	GHRL	1	GeneRif,
51715	RAB23	1	GeneRif,
5168	ENPP2	1	GeneRif,
51643	TMBIM4	1	Nature_RecurrentlyMutated_MSI,
5163	PDK1	1	GeneRif,
5161	PDHA2	1	Nature_RecurrentlyMutated_MSS,
5159	PDGFRB	1	GeneRif,
51574	LARP7	1	GeneRif,
51554	ACKR4	1	GeneRif,
5155	PDGFB	1	GeneRif,
51460	SFMBT1	1	Nature_hypomethylated,
51438	MAGEC2	1	Nature_hypomethylated,
51400	PPME1	1	GeneRif,
5140	PDE3B	1	Nature_hypomethylated,
51373	MRPS17	1	Nature_hypomethylated,
51366	UBR5	1	Nature_RecurrentlyMutated_MSI,
51364	ZMYND10	1	GeneRif,
5136	PDE1A	1	Nature_RecurrentlyMutated_MSS,
51339	DACT1	1	GeneRif,
51330	TNFRSF12A	1	GeneRif,
51280	GOLM1	1	GeneRif,
51237	MZB1	1	GeneRif,
51208	CLDN18	1	GeneRif,
51156	SERPINA10	1	GeneRif,
51147	ING4	1	GeneRif,
51129	ANGPTL4	1	GeneRif,
5111	PCNA	1	GeneRif,
51095	TRNT1	1	Nature_CNV_driver,
51094	ADIPOR1	1	GeneRif,
51079	NDUFA13	1	GeneRif,
5100	PCDH8	1	GeneRif,
50943	FOXP3	1	GeneRif,
5094	PCBP2	1	GeneRif,
5091	PC	1	Nature_hypomethylated,
50802	IGK	1	GeneRif,
5079	PAX5	1	GeneRif,
5071	PARK2	1	GeneRif,
5062	PAK2	1	GeneRif,
50616	IL22	1	GeneRif,
5058	PAK1	1	GeneRif,
50514	2001-12-01	1	GeneRif,
5037	PEBP1	1	GeneRif,
5033	P4HA1	1	Nature_CNV_driver,
5020	OXT	1	Nature_hypomethylated,
5010	CLDN11	1	GeneRif,
50	ACO2	1	GeneRif,
4978	OPCML	1	GeneRif,
496	ATP4B	1	GeneRif,
495	ATP4A	1	GeneRif,
494335	MIR423	1	GeneRif,
494327	MIR378A	1	GeneRif,
494324	MIR375	1	GeneRif,
4929	NR4A2	1	GeneRif,
4915	NTRK2	1	GeneRif,
4904	YBX1	1	GeneRif,
4898	NRD1	1	GeneRif,
4869	NPM1	1	GeneRif,
4853	NOTCH2	1	GeneRif,
4851	NOTCH1	1	GeneRif,
4846	NOS3	1	GeneRif,
4835	NQO2	1	GeneRif,
4830	NME1	1	GeneRif,
4804	NGFR	1	GeneRif,
4763	NF1	1	GeneRif,
474	ATOH1	1	GeneRif,
4739	NEDD9	1	GeneRif,
4734	NEDD4	1	GeneRif,
4724	NDUFS4	1	GeneRif,
4691	NCL	1	GeneRif,
4683	NBN	1	GAD,
4680	CEACAM6	1	GeneRif,
468	ATF4	1	GeneRif,
4645	MYO5B	1	GeneRif,
4640	MYO1A	1	GeneRif,
4638	MYLK	1	GeneRif,
463	ZFHX3	1	GeneRif,
4627	MYH9	1	GeneRif,
4619	MYH1	1	GAD,
4615	MYD88	1	GeneRif,
4595	MUTYH	1	GeneRif,
4586	MUC5AC	1	GeneRif,
4585	MUC4	1	GeneRif,
4574	TRNS1	1	GAD,
4558	TRNF	1	GAD,
4549	RNR1	1	GeneRif,
4548	MTR	1	GAD,
4540	ND5	1	GAD,
4536	ND2	1	GAD,
4535	ND1	1	GAD,
4534	MTM1	1	GAD,
4522	MTHFD1	1	GAD,
4514	COX3	1	GAD,
4502	MT2A	1	GeneRif,
4486	MST1R	1	GeneRif,
4440	MSI1	1	GeneRif,
444	ASPH	1	GeneRif,
442920	MIR196B	1	GeneRif,
442915	MIR370	1	GeneRif,
442905	MIR337	1	GeneRif,
442904	MIR335	1	GeneRif,
442903	MIR331	1	GeneRif,
442892	MIR148B	1	GeneRif,
442890	MIR133B	1	GeneRif,
441911	OR10J3	1	Nature_RecurrentlyMutated_MSS,
440356	CDIPT-AS1	1	Nature_hypomethylated,
4363	ABCC1	1	GeneRif,
4361	MRE11A	1	GeneRif,
4342	MOS	1	GeneRif,
4323	MMP14	1	GeneRif,
4320	MMP11	1	GeneRif,
4319	MMP10	1	GeneRif,
4317	MMP8	1	GAD,
4311	MME	1	GeneRif,
4303	FOXO4	1	GeneRif,
4296	MAP3K11	1	GeneRif,
4288	MKI67	1	GeneRif,
4277	MICB	1	GeneRif,
4249	MGAT5	1	GeneRif,
4217	MAP3K5	1	GeneRif,
4192	MDK	1	GeneRif,
4171	MCM2	1	GeneRif,
4170	MCL1	1	GeneRif,
4137	MAPT	1	GeneRif,
4118	MAL	1	GeneRif,
4113	MAGEB2	1	Nature_hypomethylated,
4111	MAGEA12	1	Nature_hypomethylated,
4109	MAGEA10	1	Nature_hypomethylated,
4103	MAGEA4	1	Nature_hypomethylated,
4102	MAGEA3	1	GeneRif,
4100	MAGEA1	1	GeneRif,
4092	SMAD7	1	GeneRif,
4088	SMAD3	1	GeneRif,
4087	SMAD2	1	GeneRif,
4085	MAD2L1	1	GeneRif,
4072	EPCAM	1	GeneRif,
407051	MIR9-3	1	GeneRif,
407050	MIR93	1	GeneRif,
407047	MIR9-2	1	GeneRif,
407046	MIR9-1	1	GeneRif,
407043	MIR7-1	1	GeneRif,
407042	MIR34C	1	GeneRif,
407041	MIR34B	1	GeneRif,
407040	MIR34A	1	GeneRif,
407035	MIR31	1	GeneRif,
407027	MIR301A	1	GeneRif,
407026	MIR29C	1	GeneRif,
407021	MIR29A	1	GeneRif,
407014	MIR25	1	GeneRif,
407008	MIR223	1	GeneRif,
407006	MIR221	1	GeneRif,
407004	MIR22	1	GeneRif,
407003	MIR219A2	1	GeneRif,
407000	MIR218-1	1	GeneRif,
406997	MIR215	1	GeneRif,
406995	MIR181A1	1	GeneRif,
406994	MIR212	1	GeneRif,
406991	MIR21	1	GeneRif,
406989	MIR206	1	GeneRif,
406987	MIR204	1	GeneRif,
406986	MIR203A	1	GeneRif,
406985	MIR200C	1	GeneRif,
406984	MIR200B	1	GeneRif,
406982	MIR20A	1	GeneRif,
406979	MIR19A	1	GeneRif,
406976	MIR199A1	1	GeneRif,
406972	MIR196A1	1	GeneRif,
406971	MIR195	1	GeneRif,
406967	MIR192	1	GeneRif,
406961	MIR185	1	GeneRif,
406960	MIR184	1	GeneRif,
406958	MIR182	1	GeneRif,
406957	MIR181C	1	GeneRif,
406955	MIR181B1	1	GeneRif,
406954	MIR181A2	1	GeneRif,
406953	MIR18A	1	GeneRif,
406952	MIR17	1	GeneRif,
406950	MIR16-1	1	GeneRif,
406949	MIR15B	1	GeneRif,
406948	MIR15A	1	GeneRif,
406947	MIR155	1	GeneRif,
406942	MIR150	1	GeneRif,
406941	MIR149	1	GeneRif,
406940	MIR148A	1	GeneRif,
406937	MIR145	1	GeneRif,
406936	MIR144	1	GeneRif,
406935	MIR143	1	GeneRif,
406933	MIR141	1	GeneRif,
406931	MIR139	1	GeneRif,
406928	MIR137	1	GeneRif,
406925	MIR135A1	1	GeneRif,
406921	MIR132	1	GeneRif,
406918	MIR129-2	1	GeneRif,
406917	MIR129-1	1	GeneRif,
406913	MIR126	1	GeneRif,
406910	MIR125A	1	GeneRif,
406907	MIR124-1	1	GeneRif,
406903	MIR10B	1	GeneRif,
406901	MIR107	1	GeneRif,
406900	MIR106B	1	GeneRif,
4069	LYZ	1	Nature_CNV_driver,
406899	MIR106A	1	GeneRif,
406893	MIR101-1	1	GeneRif,
406892	MIR100	1	GeneRif,
406891	MIRLET7I	1	GeneRif,
406883	MIRLET7A3	1	GeneRif,
406881	MIRLET7A1	1	GeneRif,
4052	LTBP1	1	GeneRif,
405	ARNT	1	GeneRif,
4023	LPL	1	GAD,
4015	LOX	1	GeneRif,
401466	C8orf59	1	Nature_CNV_driver,
3998	LMAN1	1	Nature_RecurrentlyMutated_MSI,
3987	LIMS1	1	GeneRif,
3984	LIMK1	1	GeneRif,
397	ARHGDIB	1	GeneRif,
3965	LGALS9	1	GeneRif,
3963	LGALS7	1	GeneRif,
3959	LGALS3BP	1	GeneRif,
3958	LGALS3	1	GeneRif,
3957	LGALS2	1	GeneRif,
3956	LGALS1	1	GeneRif,
3953	LEPR	1	GeneRif,
3952	LEP	1	GeneRif,
3945	LDHB	1	Nature_hypermethylated,
3939	LDHA	1	GeneRif,
3925	STMN1	1	GeneRif,
3921	RPSA	1	GeneRif,
3918	LAMC2	1	GeneRif,
391189	OR11L1	1	Nature_RecurrentlyMutated_MSS,
3909	LAMA3	1	GeneRif,
390075	OR52N5	1	Nature_RecurrentlyMutated_MSI,
390	RND3	1	GeneRif,
389812	LCN15	1	Nature_hypomethylated,
3897	L1CAM	1	GeneRif,
389643	NUGGC	1	Nature_RecurrentlyMutated_MSI,
389549	FEZF1	1	GeneRif,
389	RHOC	1	GeneRif,
388697	HRNR	1	Nature_RecurrentlyMutated_MSS,
3880	KRT19	1	GeneRif,
388	RHOB	1	GeneRif,
387923	SERP2	1	Nature_hypermethylated,
387778	SPDYC	1	Nature_hypomethylated,
3875	KRT18	1	GeneRif,
3868	KRT16	1	Nature_CNV_driver,
3838	KPNA2	1	GeneRif,
383	ARG1	1	GAD,
3814	KISS1	1	GeneRif,
3791	KDR	1	GeneRif,
3790	KCNS3	1	Nature_hypermethylated,
378938	MALAT1	1	GeneRif,
3757	KCNH2	1	GeneRif,
3756	KCNH1	1	GeneRif,
375287	RBM43	1	Nature_RecurrentlyMutated_MSI,
374928	ZNF773	1	Nature_hypermethylated,
374393	FAM111B	1	Nature_RecurrentlyMutated_MSI,
3741	KCNA5	1	GeneRif,
3739	KCNA4	1	GeneRif,
3732	CD82	1	GeneRif,
3728	JUP	1	Nature_CNV_driver,
3725	JUN	1	GeneRif,
3717	JAK2	1	GeneRif,
3716	JAK1	1	GeneRif,
3710	ITPR3	1	GeneRif,
3694	ITGB6	1	GeneRif,
3693	ITGB5	1	GeneRif,
3691	ITGB4	1	GeneRif,
3690	ITGB3	1	GeneRif,
3688	ITGB1	1	GeneRif,
3685	ITGAV	1	GeneRif,
3678	ITGA5	1	GeneRif,
3673	ITGA2	1	GeneRif,
3672	ITGA1	1	GeneRif,
367	AR	1	GeneRif,
3667	IRS1	1	Nature_hypomethylated,
3659	IRF1	1	Nature_CNV_driver,
3655	ITGA6	1	GeneRif,
3654	IRAK1	1	GeneRif,
3651	PDX1	1	GeneRif,
3640	INSL3	1	GeneRif,
3638	INSIG1	1	GeneRif,
3630	INS	1	GAD,
3627	CXCL10	1	GeneRif,
3624	INHBA	1	GeneRif,
3623	INHA	1	GeneRif,
3622	ING2	1	GeneRif,
3621	ING1	1	GeneRif,
3620	IDO1	1	GeneRif,
362	AQP5	1	GeneRif,
3611	ILK	1	GeneRif,
361	AQP4	1	GeneRif,
360219	GCRG224	1	GeneRif,
360	AQP3	1	GeneRif,
3596	IL13	1	GAD,
3589	IL11	1	GeneRif,
358	AQP1	1	Nature_hypomethylated,
3577	CXCR1	1	GAD,
3575	IL7R	1	GAD,
3574	IL7	1	GeneRif,
3572	IL6ST	1	GeneRif,
3567	IL5	1	GAD,
3554	IL1R1	1	GAD,
3549	IHH	1	GeneRif,
3516	RBPJ	1	GeneRif,
3491	CYR61	1	GeneRif,
3490	IGFBP7	1	GeneRif,
3484	IGFBP1	1	GAD,
3482	IGF2R	1	GAD,
348	APOE	1	GeneRif,
3479	IGF1	1	GeneRif,
347730	LRRTM1	1	GAD,
346389	MACC1	1	GeneRif,
3458	IFNG	1	GAD,
345778	MTX3	1	Nature_hypermethylated,
345757	FAM174A	1	Nature_hypermethylated,
345611	IRGM	1	GeneRif,
3439	IFNA1	1	GeneRif,
3434	IFIT1	1	GeneRif,
3426	CFI	1	GeneRif,
341	APOC1	1	GeneRif,
340547	VSIG1	1	GeneRif,
3399	ID3	1	GeneRif,
339768	ESPNL	1	Nature_hypomethylated,
3397	ID1	1	GeneRif,
339479	BRINP3	1	GeneRif,
3383	ICAM1	1	GeneRif,
338	APOB	1	GAD,
335	APOA1	1	GeneRif,
3320	HSP90AA1	1	GeneRif,
3315	HSPB1	1	GeneRif,
3313	HSPA9	1	GeneRif,
3309	HSPA5	1	GeneRif,
3308	HSPA4	1	Nature_CNV_driver,
3306	HSPA2	1	GeneRif,
3295	HSD17B4	1	Nature_CNV_driver,
3294	HSD17B2	1	GeneRif,
3292	HSD17B1	1	GAD,
329	BIRC2	1	GeneRif,
3266	ERAS	1	GeneRif,
3248	HPGD	1	GeneRif,
3236	HOXD10	1	GeneRif,
3223	HOXC6	1	GeneRif,
321	APBA2	1	GeneRif,
3209	HOXA13	1	GeneRif,
3206	HOXA10	1	GeneRif,
3181	HNRNPA2B1	1	GeneRif,
317754	POTED	1	Nature_RecurrentlyMutated_MSI,
3172	HNF4A	1	GeneRif,
317	APAF1	1	GeneRif,
3164	NR4A1	1	GeneRif,
3159	HMGA1	1	GeneRif,
3149	HMGB3	1	GeneRif,
3146	HMGB1	1	GeneRif,
3135	HLA-G	1	GeneRif,
3134	HLA-F	1	GeneRif,
3123	HLA-DRB1	1	GAD,
3107	HLA-C	1	GAD,
3106	HLA-B	1	GAD,
310	ANXA7	1	GeneRif,
30968	STOML2	1	GeneRif,
3096	HIVEP1	1	GeneRif,
3094	HINT1	1	GeneRif,
3090	HIC1	1	GeneRif,
30848	CTAG2	1	GAD,
30834	ZNRD1	1	GeneRif,
3082	HGF	1	GeneRif,
3077	HFE	1	GeneRif,
3068	HDGF	1	GeneRif,
3066	HDAC2	1	GeneRif,
3065	HDAC1	1	GeneRif,
306	ANXA3	1	GeneRif,
302	ANXA2	1	GeneRif,
301	ANXA1	1	GeneRif,
30009	TBX21	1	GeneRif,
30001	ERO1L	1	GeneRif,
29997	GLTSCR2	1	GeneRif,
29931	LINC00312	1	GeneRif,
29903	CCDC106	1	Nature_hypermethylated,
29881	NPC1L1	1	Nature_hypomethylated,
2980	GUCA2A	1	Nature_hypomethylated,
29775	CARD10	1	GeneRif,
2957	GTF2A1	1	GAD,
2956	MSH6	1	GAD,
2935	GSPT1	1	GeneRif,
2931	GSK3A	1	GeneRif,
2923	PDIA3	1	GeneRif,
2920	CXCL2	1	GeneRif,
2919	CXCL1	1	GeneRif,
29126	CD274	1	GeneRif,
29117	BRD7	1	GeneRif,
29108	PYCARD	1	GeneRif,
29103	DNAJC15	1	Nature_CNV_driver,
2904	GRIN2B	1	GeneRif,
28992	MACROD1	1	GeneRif,
28991	COMMD5	1	GeneRif,
2896	GRN	1	GeneRif,
28957	MRPS28	1	Nature_CNV_driver,
2889	RAPGEF1	1	GeneRif,
2885	GRB2	1	GeneRif,
2876	GPX1	1	GeneRif,
286319	TUSC1	1	GeneRif,
285989	ZNF789	1	Nature_CNV_driver,
2857	GPR34	1	GeneRif,
285671	RNF180	1	GeneRif,
285	ANGPT2	1	GeneRif,
284406	ZFP82	1	GeneRif,
284403	WDR62	1	GeneRif,
284370	ZNF615	1	Nature_hypermethylated,
284338	PRR19	1	Nature_hypomethylated,
284	ANGPT1	1	GeneRif,
283638	CEP170B	1	Nature_hypomethylated,
283120	H19	1	GeneRif,
2810	SFN	1	GeneRif,
28	ABO	1	GeneRif,
2792	GNGT1	1	Nature_CNV_driver,
2784	GNB3	1	GeneRif,
2775	GNAO1	1	GeneRif,
2762	GMDS	1	Nature_CNV_driver,
2746	GLUD1	1	Nature_CNV_driver,
2745	GLRX	1	Nature_CNV_driver,
27429	HTRA2	1	GeneRif,
2739	GLO1	1	GeneRif,
2736	GLI2	1	GeneRif,
2735	GLI1	1	GeneRif,
27346	TMEM97	1	GeneRif,
27324	TOX3	1	GeneRif,
27300	ZNF544	1	Nature_hypermethylated,
27294	DHDH	1	GeneRif,
27286	SRPX2	1	GeneRif,
27250	PDCD4	1	GeneRif,
27122	DKK3	1	GeneRif,
27113	BBC3	1	GeneRif,
27102	EIF2AK1	1	Nature_RecurrentlyMutated_MSI,
27101	CACYBP	1	GeneRif,
27087	B3GAT1	1	GeneRif,
2705	GJB1	1	GeneRif,
27022	FOXD3	1	GeneRif,
2701	GJA4	1	GeneRif,
26985	AP3M1	1	Nature_CNV_driver,
2697	GJA1	1	GeneRif,
2696	GIPR	1	GeneRif,
2693	GHSR	1	GeneRif,
26762	HAVCR1	1	GeneRif,
2676	GFRA3	1	Nature_hypermethylated,
267	AMFR	1	GeneRif,
26664	OR7C1	1	Nature_RecurrentlyMutated_MSI,
2660	MSTN	1	GeneRif,
26580	BSCL2	1	Nature_hypermethylated,
26579	MYEOV	1	GeneRif,
26524	LATS2	1	GeneRif,
26355	FAM162A	1	GeneRif,
26354	GNL3	1	GeneRif,
26353	HSPB8	1	GeneRif,
26341	OR5H1	1	Nature_RecurrentlyMutated_MSI,
26285	CLDN17	1	GeneRif,
2628	GATM	1	Nature_hypermethylated,
26277	TINF2	1	GeneRif,
26271	FBXO5	1	Nature_CNV_driver,
2627	GATA6	1	GeneRif,
2625	GATA3	1	GeneRif,
26234	FBXL5	1	GeneRif,
2619	GAS1	1	GeneRif,
26136	TES	1	GeneRif,
26085	KLK13	1	GeneRif,
26038	CHD5	1	GeneRif,
26031	OSBPL3	1	Nature_hypomethylated,
26024	PTCD1	1	Nature_CNV_driver,
26003	GORASP2	1	Nature_hypomethylated,
26	AOC1	1	GeneRif,
25953	PNKD	1	GeneRif,
2593	GAMT	1	Nature_hypermethylated,
25928	SOSTDC1	1	GeneRif,
25920	NELFB	1	GeneRif,
25913	POT1	1	GeneRif,
25865	PRKD2	1	GeneRif,
2583	B4GALNT1	1	Nature_RecurrentlyMutated_MSI,
25816	TNFAIP8	1	Nature_CNV_driver,
25805	BAMBI	1	GeneRif,
2577	GAGE5	1	Nature_hypomethylated,
257415	FAM133B	1	Nature_CNV_driver,
2572	GAD2	1	GeneRif,
255877	BCL6B	1	GeneRif,
2547	XRCC6	1	GeneRif,
254427	PROSER2	1	Nature_hypermethylated,
2539	G6PD	1	GeneRif,
253738	EBF3	1	GeneRif,
2535	FZD2	1	GeneRif,
2532	ACKR1	1	GeneRif,
253012	HEPACAM2	1	Nature_CNV_driver,
252969	NEIL2	1	Nature_CNV_driver,
2528	FUT6	1	Nature_hypomethylated,
2527	FUT5	1	GeneRif,
2526	FUT4	1	GeneRif,
2520	GAST	1	GeneRif,
2494	NR5A2	1	GeneRif,
2487	FRZB	1	GeneRif,
2475	MTOR	1	GeneRif,
246	ALOX15	1	GeneRif,
24146	CLDN15	1	Nature_hypomethylated,
23705	CADM1	1	GeneRif,
23671	TMEFF2	1	GeneRif,
23643	LY96	1	GAD,
23639	LRRC6	1	Nature_RecurrentlyMutated_MSS,
23608	MKRN1	1	GeneRif,
23604	DAPK2	1	GeneRif,
23603	CORO1C	1	GeneRif,
23600	AMACR	1	GeneRif,
23581	CASP14	1	GAD,
2357	FPR1	1	GeneRif,
23562	CLDN14	1	GeneRif,
23532	PRAME	1	Nature_hypomethylated,
2353	FOS	1	GeneRif,
23504	RIMBP2	1	Nature_RecurrentlyMutated_MSS,
23492	CBX7	1	GeneRif,
23480	SEC61G	1	Nature_CNV_driver,
23478	SEC11A	1	GeneRif,
23411	SIRT1	1	GeneRif,
23410	SIRT3	1	GeneRif,
23405	DICER1	1	GeneRif,
23353	SUN1	1	Nature_hypomethylated,
2335	FN1	1	GeneRif,
23345	SYNE1	1	Nature_RecurrentlyMutated_MSS,
23327	NEDD4L	1	GeneRif,
23308	ICOSLG	1	GeneRif,
2326	FMO1	1	Nature_RecurrentlyMutated_MSS,
23251	KIAA1024	1	Nature_RecurrentlyMutated_MSI,
2324	FLT4	1	GeneRif,
23239	PHLPP1	1	GeneRif,
23230	VPS13A	1	GeneRif,
2323	FLT3LG	1	Nature_RecurrentlyMutated_MSI,
23221	RHOBTB2	1	GeneRif,
23213	SULF1	1	GeneRif,
2321	FLT1	1	GeneRif,
2319	FLOT2	1	GeneRif,
23185	LARP4B	1	Nature_RecurrentlyMutated_MSI,
2316	FLNA	1	GeneRif,
2312	FLG	1	Nature_RecurrentlyMutated_MSS,
231	AKR1B1	1	Nature_hypermethylated,
2308	FOXO1	1	GeneRif,
23078	VWA8	1	Nature_CNV_driver,
23067	SETD1B	1	GeneRif,
2305	FOXM1	1	GeneRif,
23048	FNBP1	1	Nature_hypermethylated,
23040	MYT1L	1	GeneRif,
23030	KDM4B	1	GeneRif,
2303	FOXC2	1	GeneRif,
22997	IGSF9B	1	Nature_RecurrentlyMutated_MSI,
22943	DKK1	1	GeneRif,
22924	MAPRE3	1	GeneRif,
22914	KLRK1	1	GeneRif,
22906	TRAK1	1	GeneRif,
22878	TRAPPC8	1	Nature_RecurrentlyMutated_MSI,
22872	SEC31A	1	Nature_RecurrentlyMutated_MSI,
22846	VASH1	1	GeneRif,
22837	COBLL1	1	Nature_RecurrentlyMutated_MSI,
22832	CEP162	1	Nature_RecurrentlyMutated_MSI,
22800	RRAS2	1	Nature_hypermethylated,
2277	FIGF	1	GeneRif,
2273	FHL1	1	GeneRif,
2272	FHIT	1	GeneRif,
2264	FGFR4	1	GeneRif,
2260	FGFR1	1	GeneRif,
225689	MAPK15	1	Nature_hypomethylated,
2252	FGF7	1	GeneRif,
2247	FGF2	1	GeneRif,
2222	FDFT1	1	Nature_CNV_driver,
221981	THSD7A	1	Nature_RecurrentlyMutated_MSS,
221935	SDK1	1	Nature_RecurrentlyMutated_MSS,
221785	ZSCAN25	1	Nature_CNV_driver,
2214	FCGR3A	1	GAD,
221393	ADGRF4	1	Nature_hypomethylated,
221120	ALKBH3	1	Nature_hypermethylated,
220963	SLC16A9	1	Nature_hypermethylated,
220064	ORAOV1	1	GeneRif,
220001	VWCE	1	GeneRif,
219844	HYLS1	1	Nature_hypermethylated,
2192	FBLN1	1	GeneRif,
2191	FAP	1	GeneRif,
2170	FABP3	1	GeneRif,
2159	F10	1	GeneRif,
2153	F5	1	GAD,
2152	F3	1	GeneRif,
2150	F2RL1	1	GeneRif,
2149	F2R	1	GeneRif,
2147	F2	1	GAD,
2146	EZH2	1	GeneRif,
2115	ETV1	1	GeneRif,
2113	ETS1	1	GeneRif,
2100	ESR2	1	GeneRif,
2099	ESR1	1	GeneRif,
2074	ERCC6	1	GeneRif,
2072	ERCC4	1	GeneRif,
207	AKT1	1	GeneRif,
2069	EREG	1	GeneRif,
2065	ERBB3	1	GeneRif,
2050	EPHB4	1	GeneRif,
2048	EPHB2	1	GeneRif,
2045	EPHA7	1	GeneRif,
2043	EPHA4	1	GeneRif,
203413	CT83	1	Nature_hypomethylated,
2034	EPAS1	1	GeneRif,
2033	EP300	1	GeneRif,
2027	ENO3	1	Nature_hypomethylated,
2023	ENO1	1	GeneRif,
2022	ENG	1	GeneRif,
2021	ENDOG	1	GeneRif,
2018	EMX2	1	GeneRif,
2017	CTTN	1	GeneRif,
201163	FLCN	1	GeneRif,
200504	GKN2	1	GeneRif,
1999	ELF3	1	Nature_Sanger_vadlidated,
1994	ELAVL1	1	GeneRif,
199	AIF1	1	GeneRif,
1978	EIF4EBP1	1	GeneRif,
1977	EIF4E	1	GeneRif,
1969	EPHA2	1	GeneRif,
196792	FAM24B	1	Nature_hypomethylated,
1960	EGR3	1	GeneRif,
196	AHR	1	GeneRif,
1959	EGR2	1	GeneRif,
1958	EGR1	1	GeneRif,
1948	EFNB2	1	GeneRif,
1947	EFNB1	1	GeneRif,
1942	EFNA1	1	GeneRif,
1910	EDNRB	1	GeneRif,
1890	TYMP	1	GeneRif,
1889	ECE1	1	GAD,
1875	E2F5	1	Nature_CNV_driver,
1869	E2F1	1	GeneRif,
186	AGTR2	1	GAD,
185	AGTR1	1	GeneRif,
1847	DUSP5	1	GeneRif,
1843	DUSP1	1	GeneRif,
1839	HBEGF	1	GeneRif,
1795	DOCK3	1	Nature_RecurrentlyMutated_MSI,
1781	DYNC1I2	1	Nature_RecurrentlyMutated_MSI,
1780	DYNC1I1	1	Nature_CNV_driver,
177	AGER	1	GeneRif,
1767	DNAH5	1	Nature_RecurrentlyMutated_MSI,
1746	DLX2	1	GeneRif,
174	AFP	1	GeneRif,
171221	DNAJB1P1	1	GeneRif,
1687	DFNA5	1	Nature_hypomethylated,
168400	DDX53	1	GeneRif,
1673	DEFB4A	1	GeneRif,
1672	DEFB1	1	GeneRif,
1671	DEFA6	1	GeneRif,
166824	RASSF6	1	GeneRif,
1668	DEFA3	1	GeneRif,
1667	DEFA1	1	GeneRif,
1656	DDX6	1	GeneRif,
1644	DDC	1	GeneRif,
163059	ZNF433	1	Nature_hypermethylated,
1630	DCC	1	GeneRif,
1613	DAPK3	1	GeneRif,
1612	DAPK1	1	GeneRif,
160851	DGKH	1	Nature_CNV_driver,
160762	CCDC63	1	Nature_RecurrentlyMutated_MSI,
1602	DACH1	1	GeneRif,
159989	CCDC67	1	GeneRif,
1595	CYP51A1	1	Nature_CNV_driver,
1586	CYP17A1	1	GAD,
1574	CYP3A	1	GAD,
157285	SGK223	1	Nature_hypomethylated,
1565	CYP2D6	1	GAD,
1559	CYP2C9	1	GAD,
155066	ATP6V0E2	1	Nature_hypermethylated,
154865	IQUB	1	Nature_RecurrentlyMutated_MSS,
1548	CYP2A6	1	GAD,
1540	CYLD	1	GeneRif,
1535	CYBA	1	GAD,
153090	DAB2IP	1	GeneRif,
152404	IGSF11	1	GeneRif,
1524	CX3CR1	1	GeneRif,
151648	SGOL1	1	GeneRif,
151613	TTC14	1	Nature_hypermethylated,
151313	FAHD2B	1	Nature_RecurrentlyMutated_MSI,
1513	CTSK	1	GeneRif,
151246	SGOL2	1	Nature_RecurrentlyMutated_MSI,
1510	CTSE	1	GeneRif,
150274	HSCB	1	GWASCatalog,
150135	LINC00479	1	Nature_hypomethylated,
1500	CTNND1	1	GeneRif,
1495	CTNNA1	1	GeneRif,
1490	CTGF	1	GeneRif,
1487	CTBP1	1	GeneRif,
148268	ZNF570	1	Nature_hypermethylated,
147949	ZNF583	1	Nature_hypermethylated,
147872	CCDC155	1	Nature_RecurrentlyMutated_MSI,
147657	ZNF480	1	Nature_hypermethylated,
147495	APCDD1	1	Nature_hypermethylated,
1471	CST3	1	GeneRif,
1469	CST1	1	GeneRif,
145624	PWAR1	1	GAD,
145482	PTGR2	1	GeneRif,
1454	CSNK1E	1	GeneRif,
1453	CSNK1D	1	GeneRif,
145282	MIPOL1	1	Nature_hypermethylated,
144363	LYRM5	1	Nature_CNV_driver,
1440	CSF3	1	GeneRif,
143503	OR51E1	1	Nature_RecurrentlyMutated_MSI,
143496	OR52B4	1	Nature_RecurrentlyMutated_MSS,
143384	CACUL1	1	GeneRif,
1432	MAPK14	1	GeneRif,
143	PARP4	1	GAD,
140711	TLDC2	1	Nature_hypomethylated,
140453	MUC17	1	Nature_hypomethylated,
1401	CRP	1	GeneRif,
1399	CRKL	1	GeneRif,
1398	CRK	1	GeneRif,
1392	CRH	1	GeneRif,
1385	CREB1	1	GeneRif,
138429	PIP5KL1	1	GeneRif,
137902	PXDNL	1	Nature_RecurrentlyMutated_MSS,
137362	GOT1L1	1	Nature_RecurrentlyMutated_MSI,
137075	CLDN23	1	GeneRif,
1366	CLDN7	1	GeneRif,
1365	CLDN3	1	GeneRif,
1364	CLDN4	1	GeneRif,
133619	PRRC1	1	Nature_CNV_driver,
133584	EGFLAM	1	Nature_hypomethylated,
132789	GNPDA2	1	Nature_hypermethylated,
1326	MAP3K8	1	GeneRif,
1312	COMT	1	GAD,
131	ADH7	1	GeneRif,
130497	OSR1	1	GeneRif,
1301	COL11A1	1	GeneRif,
1300	COL10A1	1	GeneRif,
129831	RBM45	1	Nature_RecurrentlyMutated_MSI,
129807	NEU4	1	Nature_hypomethylated,
129790	C7orf13	1	Nature_hypomethylated,
129446	XIRP2	1	Nature_RecurrentlyMutated_MSS,
128611	ZNF831	1	Nature_RecurrentlyMutated_MSS,
128209	KLF17	1	GeneRif,
1278	COL1A2	1	GeneRif,
1277	COL1A1	1	GeneRif,
127074	OR2T4	1	Nature_RecurrentlyMutated_MSS,
126353	MISP	1	Nature_hypomethylated,
126	ADH1C	1	GAD,
125893	ZNF816	1	Nature_hypermethylated,
125	ADH1B	1	GAD,
124961	ZFP3	1	Nature_hypermethylated,
124872	B4GALNT2	1	GeneRif,
124540	MSI2	1	GeneRif,
124056	NOXO1	1	GeneRif,
1238	ACKR2	1	GeneRif,
1236	CCR7	1	GeneRif,
1234	CCR5	1	GeneRif,
1233	CCR4	1	GeneRif,
122809	SOCS4	1	GeneRif,
121642	ALKBH2	1	GeneRif,
121441	NEDD1	1	GeneRif,
121355	GTSF1	1	Nature_hypomethylated,
120114	FAT3	1	Nature_RecurrentlyMutated_MSS,
119391	GSTO2	1	GAD,
1192	CLIC1	1	GeneRif,
118881	COMTD1	1	Nature_CNV_driver,
118856	MMP21	1	GeneRif,
118	ADD1	1	GeneRif,
1164	CKS2	1	GeneRif,
116135	LRRC3B	1	GeneRif,
115908	CTHRC1	1	GeneRif,
114788	CSMD3	1	Nature_RecurrentlyMutated_MSS,
114785	MBD6	1	Nature_RecurrentlyMutated_MSI,
114548	NLRP3	1	GeneRif,
1138	CHRNA5	1	GeneRif,
11333	PDAP1	1	Nature_CNV_driver,
11320	MGAT4A	1	GeneRif,
11315	PARK7	1	GeneRif,
1131	CHRM3	1	Nature_RecurrentlyMutated_MSI,
11280	SCN11A	1	Nature_RecurrentlyMutated_MSI,
11279	KLF8	1	GeneRif,
11278	KLF12	1	GeneRif,
112597	LINC00152	1	GeneRif,
11251	PTGDR2	1	GeneRif,
112399	EGLN3	1	GeneRif,
11231	SEC63	1	Nature_RecurrentlyMutated_MSI,
11227	GALNT5	1	GeneRif,
11215	AKAP11	1	Nature_CNV_driver,
11213	IRAK3	1	Nature_hypermethylated,
11187	PKP3	1	Nature_hypomethylated,
11186	RASSF1	1	GeneRif,
11172	INSL6	1	Nature_hypomethylated,
11171	STRAP	1	GeneRif,
11166	SOX21	1	Nature_hypermethylated,
11156	PTP4A3	1	GeneRif,
11149	BVES	1	GeneRif,
11143	KAT7	1	GeneRif,
1113	CHGA	1	GeneRif,
11122	PTPRT	1	GAD,
1111	CHEK1	1	GeneRif,
11101	ATE1	1	Nature_CNV_driver,
11082	ESM1	1	GeneRif,
11075	STMN2	1	GeneRif,
11074	TRIM31	1	GeneRif,
1105	CHD1	1	GAD,
11047	ADRM1	1	GeneRif,
11012	KLK11	1	GeneRif,
11009	IL24	1	GeneRif,
11004	KIF2C	1	GeneRif,
10986	IGAD1	1	GeneRif,
10984	KCNQ1OT1	1	Nature_hypomethylated,
10979	FERMT2	1	GeneRif,
10974	ADIRF	1	Nature_CNV_driver,
10948	STARD3	1	Nature_CNV_driver,
10920	COPS8	1	GeneRif,
10912	GADD45G	1	GeneRif,
10910	SUGT1	1	GeneRif,
10904	BLCAP	1	Nature_hypomethylated,
10898	CPSF4	1	Nature_CNV_driver,
10892	MALT1	1	GAD,
10848	PPP1R13L	1	GeneRif,
10847	SRCAP	1	Nature_RecurrentlyMutated_MSI,
10810	WASF3	1	Nature_hypermethylated,
10804	GJB6	1	GeneRif,
10788	IQGAP2	1	GeneRif,
10782	ZNF274	1	Nature_hypermethylated,
10653	SPINT2	1	GeneRif,
10643	IGF2BP3	1	GeneRif,
10637	LEFTY1	1	Nature_hypomethylated,
10631	POSTN	1	GeneRif,
10628	TXNIP	1	GeneRif,
10592	SMC2	1	GeneRif,
10562	OLFM4	1	GeneRif,
10553	HTATIP2	1	GeneRif,
10552	ARPC1A	1	Nature_CNV_driver,
10537	UBD	1	GeneRif,
10520	ZNF211	1	Nature_hypermethylated,
1048	CEACAM5	1	GeneRif,
10451	VAV3	1	GeneRif,
10450	PPIE	1	Nature_hypermethylated,
1045	CDX2	1	GeneRif,
10449	ACAA2	1	Nature_hypomethylated,
104326057	GACAT1	1	GeneRif,
10419	PRMT5	1	GeneRif,
10413	YAP1	1	GeneRif,
10403	NDC80	1	GeneRif,
10402	ST3GAL6	1	GeneRif,
10399	GNB2L1	1	GeneRif,
10397	NDRG1	1	GeneRif,
10395	DLC1	1	GeneRif,
10392	NOD1	1	GeneRif,
10381	TUBB3	1	GeneRif,
10361	NPM2	1	Nature_RecurrentlyMutated_MSI,
1030	CDKN2B	1	GeneRif,
10298	PAK4	1	GeneRif,
10282	BET1	1	Nature_CNV_driver,
10276	NET1	1	GeneRif,
10273	STUB1	1	GeneRif,
10269	ZMPSTE24	1	Nature_RecurrentlyMutated_MSI,
10257	ABCC4	1	GeneRif,
10209	EIF1	1	Nature_CNV_driver,
102	ADAM10	1	GeneRif,
10188	TNK2	1	GeneRif,
10180	RBM6	1	Nature_RecurrentlyMutated_MSI,
10172	ZNF256	1	Nature_hypermethylated,
10165	SLC25A13	1	Nature_CNV_driver,
10163	WASF2	1	GeneRif,
10155	TRIM28	1	GeneRif,
10140	TOB1	1	GeneRif,
10128	LRPPRC	1	GeneRif,
1012	CDH13	1	GeneRif,
10112	KIF20A	1	GeneRif,
10111	RAD50	1	Nature_RecurrentlyMutated_MSI,
1007	CDH9	1	Nature_RecurrentlyMutated_MSS,
100506658	OCLN	1	GeneRif,
100463289	MTRNR2L5	1	Nature_RecurrentlyMutated_MSS,
100302284	MIR1303	1	GeneRif,
100302202	MIR1266	1	GeneRif,
100302201	MIR1228	1	GeneRif,
100302175	MIR1207	1	GeneRif,
10017	BCL2L10	1	GeneRif,
10016	PDCD6	1	GeneRif,
100133941	CD24	1	GeneRif,
10013	HDAC6	1	GeneRif,
100126327	MIR938	1	GeneRif,
100124700	HOTAIR	1	GeneRif,
1001	CDH3	1	GeneRif,
10006	ABI1	1	GeneRif,
100033819	MIR675	1	GeneRif,
1000	CDH2	1	GeneRif,
100	ADA	1	GeneRif,
