# Supplementary material for: GCGene: a gene resource for gastric cancer with literature evidence
Source: Oncotarget. 2016 Apr 26;7(23):33983–93. doi: 10.18632/oncotarget.9030 (PMC5085132; doi:10.18632/oncotarget.9030)
Supplement: Supplementary file 3 [file oncotarget-07-33983-s003.xls]

## Sheet: Sheet1
Rank	GeneSymbol	GeneId	Overall pValue
1	PDGFRA	5156	1.04056e-11
2	IL1A	3552	2.12067e-11
3	FGFR1	2260	4.31594e-11
4	KIT	3815	4.6831e-11
5	IGF1R	3480	7.4136e-11
6	SRC	6714	1.9166e-10
7	PDGFRB	5159	4.55919e-10
8	FGFR2	2263	4.98337e-10
9	KDR	3791	7.88991e-10
10	CDKN1A	1026	1.20903e-09
11	ERBB3	2065	1.56566e-09
12	MST1R	4486	2.52167e-09
13	TGFBR2	7048	4.22773e-09
14	FN1	2335	1.01358e-08
15	FOS	2353	1.16244e-08
16	IL18	3606	1.70697e-08
17	CD44	960	1.79858e-08
18	CCND1	595	1.83926e-08
19	HMMR	3161	1.98313e-08
20	TS13	7896	2.06298e-08
21	TEK	7010	2.15203e-08
22	MSH6	2956	2.40059e-08
23	RUNX1	861	2.4486e-08
24	AKT1	207	2.4621e-08
25	MTRNR2L5	100463289	3.60012e-08
26	IL32	9235	3.71709e-08
27	GACAT1	104326057	4.08066e-08
28	TP63	8626	4.17932e-08
29	BIRC2	329	4.28495e-08
30	MAPK1	5594	4.32217e-08
31	CYP3A	1574	4.46041e-08
32	MIR1228	100302201	4.5364e-08
33	ITGB1	3688	4.61979e-08
34	CDH2	1000	4.94553e-08
35	MSH2	4436	5.01893e-08
36	AURKA	6790	5.55576e-08
37	GSTM3	2947	5.60671e-08
38	GAGE12G	645073	6.02212e-08
39	RB1	5925	6.11744e-08
40	MYC	4609	6.14558e-08
41	IL17A	3605	6.54986e-08
42	MIR512-1	574458	6.79917e-08
43	MIR1303	100302284	7.13975e-08
44	MIR1266	100302202	7.13975e-08
45	CDK6	1021	7.61876e-08
46	MIR196A2	406973	8.65545e-08
47	VCAM1	7412	9.54035e-08
48	DNAJB1P1	171221	9.68265e-08
49	FGFR4	2264	9.88672e-08
50	ICAM1	3383	1.05523e-07
51	JAK2	3717	1.13758e-07
52	MIR605	693190	1.18125e-07
53	RN5S1@	6025	1.2596e-07
54	CDIPT-AS1	440356	1.32344e-07
55	IL24	11009	1.35678e-07
56	BCL2	596	1.38485e-07
57	KLRK1	22914	1.43384e-07
58	MEG3	55384	1.44664e-07
59	CD34	947	1.4707e-07
60	CXCL10	3627	1.50157e-07
61	GCRG224	360219	1.59427e-07
62	MMP14	4323	1.65133e-07
63	MIR144	406936	1.6838e-07
64	MIR182	406958	1.76086e-07
65	MIR508	574513	1.85164e-07
66	LINC00483	55018	1.88578e-07
67	PTK2	5747	1.95424e-07
68	IL6ST	3572	2.00722e-07
69	CD14	929	2.23707e-07
70	MIR495	574453	2.24769e-07
71	GPX3	2878	2.45295e-07
72	MIR9-3	407051	2.45391e-07
73	CCR2	729230	2.47616e-07
74	CXCL1	2919	2.54921e-07
75	FASLG	356	2.61116e-07
76	TLR2	7097	2.70576e-07
77	MIR512-2	574459	2.7668e-07
78	MIR499A	574501	2.7668e-07
79	MIR938	100126327	2.7668e-07
80	SMAD3	4088	2.77912e-07
81	GSK3B	2932	2.78036e-07
82	CCR5	1234	2.78309e-07
83	MMP2	4313	2.81508e-07
84	MIR544A	664613	2.90321e-07
85	IRAK1	3654	2.93693e-07
86	MAP3K5	4217	2.97152e-07
87	TP53INP1	94241	2.98112e-07
88	PDGFB	5155	3.04083e-07
89	MIR204	406987	3.08174e-07
90	MIR21	406991	3.11848e-07
91	TGFBR1	7046	3.22645e-07
92	MT-TS1	4574	3.34788e-07
93	MIR622	693207	3.37091e-07
94	MIR202	574448	3.37416e-07
95	MIR192	406967	3.42658e-07
96	NOTCH1	4851	3.98723e-07
97	MIR181A2	406954	4.03319e-07
98	JAK1	3716	4.11051e-07
99	ANXA1	301	4.25689e-07
100	SDC1	6382	4.2878e-07
101	EZH2	2146	4.34359e-07
102	E2F1	1869	4.34906e-07
103	PTGS1	5742	4.36055e-07
104	FCGR2A	2212	4.57702e-07
105	ESR1	2099	4.57832e-07
106	MIR181B1	406955	4.65769e-07
107	MIR610	693195	4.76523e-07
108	MIR196A1	406972	4.76523e-07
109	SELE	6401	4.83029e-07
110	MIR132	406921	4.90186e-07
111	MIR449A	554213	4.94764e-07
112	CD74	972	4.981e-07
113	MIR101-1	406893	5.15624e-07
114	MIR148B	442892	5.17592e-07
115	MIR106B	406900	5.19305e-07
116	ITGB3	3690	5.22041e-07
117	MIR146A	406938	5.36337e-07
118	IGAD1	10986	5.4533e-07
119	MIR409	574413	5.66004e-07
120	IL22	50616	5.71253e-07
121	MIR22	407004	5.80533e-07
122	HULC	728655	6.23973e-07
123	MIR1207	100302175	6.29831e-07
124	IL5	3567	6.2988e-07
125	MIR34C	407042	6.42646e-07
126	TLR4	7099	6.55076e-07
127	IGF2R	3482	6.61015e-07
128	IL6	3569	6.8892e-07
129	KLF4	9314	7.01492e-07
130	MKI67	4288	7.1351e-07
131	STAT1	6772	7.18262e-07
132	MIR148A	406940	7.52893e-07
133	CTNNB1	1499	7.54071e-07
134	MIRLET7A3	406883	7.73462e-07
135	CD40	958	7.78462e-07
136	MIR17	406952	7.82295e-07
137	MIR638	693223	7.85036e-07
138	ACE	1636	7.87289e-07
139	HSP90AA1	3320	8.074e-07
140	PCNA	5111	8.21773e-07
141	TNFAIP2	7127	8.56461e-07
142	MIR34A	407040	8.8385e-07
143	NGFR	4804	9.06586e-07
144	MIR219A2	407003	9.10379e-07
145	MIR19A	406979	9.1815e-07
146	MIR15A	406948	9.27263e-07
147	CT83	203413	9.49509e-07
148	PWAR1	145624	9.62306e-07
149	FAS	355	9.71876e-07
150	MDM2	4193	9.73841e-07
151	MIR625	693210	9.77947e-07
152	MIR129-2	406918	9.77947e-07
153	TP73	7161	9.84524e-07
154	MIR181C	406957	9.95253e-07
155	MIR362	574030	1.02548e-06
156	MIR18A	406953	1.04342e-06
157	ABCG2	9429	1.04953e-06
158	NTRK2	4915	1.05736e-06
159	MIR301A	407027	1.08134e-06
160	PLK1	5347	1.08472e-06
161	THBS1	7057	1.09507e-06
162	FLT1	2321	1.09833e-06
163	HSPA1A	3303	1.15355e-06
164	TIMP1	7076	1.21912e-06
165	CAV1	857	1.22362e-06
166	MIR141	406933	1.22834e-06
167	ITGAV	3685	1.22838e-06
168	MIR195	406971	1.22972e-06
169	MIR215	406997	1.2422e-06
170	CCL5	6352	1.24371e-06
171	CDC20	991	1.25918e-06
172	NME1	4830	1.31105e-06
173	MIR206	406989	1.31222e-06
174	MIR129-1	406917	1.32271e-06
175	CD40LG	959	1.3403e-06
176	TLR9	54106	1.35659e-06
177	YES1	7525	1.4362e-06
178	MME	4311	1.4496e-06
179	IGK	50802	1.48184e-06
180	MCM2	4171	1.52588e-06
181	NOS3	4846	1.55346e-06
182	LTA	4049	1.58442e-06
183	JUN	3725	1.59373e-06
184	CCND2	894	1.61583e-06
185	CCNA2	890	1.673e-06
186	PPARG	5468	1.69251e-06
187	KCNQ1OT1	10984	1.70267e-06
188	MIR16-1	406950	1.71672e-06
189	RRM1	6240	1.74819e-06
190	TIMP3	7078	1.74898e-06
191	MMP7	4316	1.76541e-06
192	MIR497	574456	1.7682e-06
193	MT-TF	4558	1.83019e-06
194	H19	283120	1.8679e-06
195	DAPK1	1612	1.87067e-06
196	MIRLET7A1	406881	1.89789e-06
197	F3	2152	1.91345e-06
198	CCL2	6347	2.01413e-06
199	AR	367	2.03985e-06
200	MIR100	406892	2.15959e-06
201	MIR20A	406982	2.1691e-06
202	CEACAM1	634	2.18761e-06
203	MIR145	406937	2.19974e-06
204	IFITM1	8519	2.23455e-06
205	TNFSF10	8743	2.27019e-06
206	BCL2L1	598	2.2923e-06
207	MIR29A	407021	2.3015e-06
208	TOP2A	7153	2.35989e-06
209	MIR15B	406949	2.41284e-06
210	EPCAM	4072	2.41873e-06
211	IGF2	3481	2.4293e-06
212	THY1	7070	2.4421e-06
213	MIR574	693159	2.56216e-06
214	MIR378A	494327	2.60239e-06
215	CD24	100133941	2.61859e-06
216	C7orf13	129790	2.65706e-06
217	MIR675	100033819	2.67168e-06
218	MIR199A1	406976	2.6924e-06
219	FOXM1	2305	2.69351e-06
220	TNFRSF10B	8795	2.71184e-06
221	MIR184	406960	2.75144e-06
222	MIR133B	442890	2.76319e-06
223	MIR181A1	406995	2.82238e-06
224	MIR155	406947	2.84104e-06
225	CXCR2	3579	2.94657e-06
226	MT-RNR1	4549	2.99044e-06
227	EPHA4	2043	3.01569e-06
228	CXCL2	2920	3.0495e-06
229	MIR650	723778	3.17302e-06
230	ADAM10	102	3.17622e-06
231	IL12B	3593	3.32379e-06
232	IL26	55801	3.41028e-06
233	EPAS1	2034	3.43779e-06
234	MIR9-1	407046	3.46129e-06
235	L1CAM	3897	3.50421e-06
236	ILK	3611	3.59536e-06
237	PIM1	5292	3.63707e-06
238	PRNP	5621	3.66605e-06
239	NOS2	4843	3.67692e-06
240	MIR27A	407018	3.69108e-06
241	LINC00479	150135	3.76931e-06
242	IL4R	3566	3.82026e-06
243	MIR200B	406984	3.83695e-06
244	IL4	3565	3.93801e-06
245	IL12A	3592	4.03945e-06
246	MIR106A	406899	4.05243e-06
247	MIR124-1	406907	4.09288e-06
248	ITGA1	3672	4.09973e-06
249	LINC00312	29931	4.13417e-06
250	CDCA8	55143	4.17023e-06
251	MIR218-1	407000	4.21007e-06
252	XRCC5	7520	4.32155e-06
253	RELA	5970	4.38469e-06
254	MIR200C	406985	4.38781e-06
255	MAPK8	5599	4.43564e-06
256	BRCA1	672	4.46048e-06
257	BIRC7	79444	4.5407e-06
258	TGFB3	7043	4.62279e-06
259	MIR203A	406986	4.64681e-06
260	COL1A1	1277	4.65127e-06
261	MAP3K11	4296	4.66012e-06
262	MUC1	4582	4.66755e-06
263	GPX1	2876	4.71444e-06
264	CXCR4	7852	4.78605e-06
265	LEPR	3953	4.79583e-06
266	MIR223	407008	4.9716e-06
267	RRM2	6241	5.07991e-06
268	MIR337	442905	5.08132e-06
269	FAM24B	196792	5.21536e-06
270	CCNE1	898	5.24396e-06
271	SMAD4	4089	5.27736e-06
272	MIR196B	442920	5.29401e-06
273	FUT3	2525	5.30025e-06
274	EGF	1950	5.35644e-06
275	PAK1	5058	5.40392e-06
276	MIR29C	407026	5.4937e-06
277	MAPK3	5595	5.51489e-06
278	NFKB1	4790	5.55918e-06
279	APOE	348	5.63788e-06
280	EP300	2033	5.76138e-06
281	MIR451A	574411	5.78564e-06
282	HOTAIR	100124700	5.8414e-06
283	CD81	975	5.86264e-06
284	MIR149	406941	5.88318e-06
285	MIR551A	693135	5.98638e-06
286	SMAD7	4092	6.08115e-06
287	LINC00152	112597	6.08257e-06
288	MIR421	693122	6.13058e-06
289	HSPA1B	3304	6.14067e-06
290	FCGR3A	2214	6.14236e-06
291	MIR143	406935	6.15502e-06
292	MIR31	407035	6.17605e-06
293	SFN	2810	6.21013e-06
294	SOCS3	9021	6.33412e-06
295	PIK3R1	5295	6.37201e-06
296	CD82	3732	6.60098e-06
297	APC	324	6.77706e-06
298	BCL2L2	599	6.85193e-06
299	TP73-AS1	57212	6.90826e-06
300	MYEOV	26579	6.98547e-06
301	MIR370	442915	6.99517e-06
302	MMP1	4312	6.99759e-06
303	ZEB1	6935	7.07887e-06
304	CCL3	6348	7.17087e-06
305	MAPK14	1432	7.2032e-06
306	TGFA	7039	7.32543e-06
307	BSG	682	7.39679e-06
308	BCL2L11	10018	7.45767e-06
309	MIR10B	406903	7.53609e-06
310	MIR25	407014	7.82294e-06
311	TIMP2	7077	7.95582e-06
312	PRR13	54458	8.02554e-06
313	PROM1	8842	8.06534e-06
314	SELL	6402	8.14975e-06
315	ITGA2	3673	8.28106e-06
316	EPHB4	2050	8.28722e-06
317	MIR125A	406910	8.29539e-06
318	CASP3	836	8.33446e-06
319	RET	5979	8.64498e-06
320	EPHA2	1969	8.88625e-06
321	TNFRSF10A	8797	8.88878e-06
322	MIR34B	407041	9.19347e-06
323	FLT4	2324	9.25002e-06
324	IL2	3558	9.26348e-06
325	MIR135A1	406925	9.54614e-06
326	IL1R1	3554	9.58798e-06
327	SIRT1	23411	9.65645e-06
328	CHEK1	1111	9.69602e-06
329	PRKCI	5584	9.77388e-06
330	CDKN2A	1029	9.87005e-06
331	MMP11	4320	9.92378e-06
332	MPO	4353	9.93634e-06
333	PRKD1	5587	1.01645e-05
334	AHR	196	1.04425e-05
335	PLAU	5328	1.0511e-05
336	SP1	6667	1.11034e-05
337	MIR185	406961	1.14527e-05
338	MIR212	406994	1.15536e-05
339	MIR221	407006	1.16001e-05
340	GAGE5	2577	1.17145e-05
341	CD247	919	1.17338e-05
342	MIR9-2	407047	1.19632e-05
343	MALAT1	378938	1.2022e-05
344	POTED	317754	1.21416e-05
345	BMPR2	659	1.23754e-05
346	MIR93	407050	1.25578e-05
347	PRKCA	5578	1.2843e-05
348	MIR139	406931	1.28798e-05
349	MIR126	406913	1.29351e-05
350	CCL20	6364	1.32741e-05
351	PSCA	8000	1.33105e-05
352	IFNA1	3439	1.36169e-05
353	CXCL12	6387	1.39149e-05
354	ETS1	2113	1.39952e-05
355	MMP3	4314	1.41449e-05
356	EGLN3	112399	1.42515e-05
357	RXRA	6256	1.42666e-05
358	MIR335	442904	1.43448e-05
359	CDKN1B	1027	1.43985e-05
360	IGF1	3479	1.44437e-05
361	FSCN1	6624	1.44919e-05
362	MIR137	406928	1.44997e-05
363	EPHB2	2048	1.46265e-05
364	MIR150	406942	1.46628e-05
365	CTGF	1490	1.46933e-05
366	XRCC6	2547	1.47594e-05
367	MIR375	494324	1.47802e-05
368	HLA-DRB1	3123	1.51841e-05
369	MTUS1	57509	1.54159e-05
370	IL13	3596	1.5649e-05
371	MAP2K4	6416	1.57483e-05
372	NR4A1	3164	1.58138e-05
373	AIF1	199	1.60879e-05
374	CD274	29126	1.63264e-05
375	FUT4	2526	1.63337e-05
376	ESR2	2100	1.66803e-05
377	MIR331	442903	1.67172e-05
378	IL16	3603	1.6858e-05
379	CD80	941	1.69448e-05
380	MIR7-1	407043	1.70648e-05
381	MIRLET7I	406891	1.77059e-05
382	MYLK	4638	1.81133e-05
383	FGF2	2247	1.81387e-05
384	HLA-DQA1	3117	1.82918e-05
385	HLA-DQB1	3119	1.85125e-05
386	SLC7A5	8140	1.93742e-05
387	BMI1	648	1.9751e-05
388	IGFBP3	3486	2.0591e-05
389	BUB1B	701	2.08806e-05
390	TIMD4	91937	2.12625e-05
391	MIR423	494335	2.13588e-05
392	SPP1	6696	2.16083e-05
393	ARNT	405	2.17084e-05
394	TNK2	10188	2.25412e-05
395	BRAF	673	2.25883e-05
396	CXCR1	3577	2.28795e-05
397	S100A9	6280	2.29637e-05
398	RAD51	5888	2.30247e-05
399	ATM	472	2.31099e-05
400	SERPINE1	5054	2.35733e-05
401	IL7	3574	2.43384e-05
402	IFNG	3458	2.45689e-05
403	S100A4	6275	2.55207e-05
404	CTLA4	1493	2.55932e-05
405	MTOR	2475	2.58679e-05
406	HSPA5	3309	2.62529e-05
407	TNFRSF1A	7132	2.66214e-05
408	HMOX1	3162	2.68819e-05
409	IRF1	3659	2.70765e-05
410	IL11	3589	2.71937e-05
411	CREB1	1385	2.80204e-05
412	LATS2	26524	2.8091e-05
413	POSTN	10631	2.94372e-05
414	CTNND1	1500	2.95015e-05
415	CADM1	23705	2.96948e-05
416	PLAUR	5329	2.98187e-05
417	ATF4	468	3.02571e-05
418	ACVR2A	92	3.04943e-05
419	RECK	8434	3.07613e-05
420	SLC4A1	6521	3.08458e-05
421	ADAM17	6868	3.10107e-05
422	ITGA5	3678	3.13008e-05
423	NFE2L2	4780	3.13868e-05
424	GLRX	2745	3.17672e-05
425	PRKCDBP	112464	3.25773e-05
426	TERT	7015	3.2684e-05
427	GRIN2B	2904	3.37021e-05
428	MIR107	406901	3.41021e-05
429	ICOSLG	23308	3.43451e-05
430	RHOB	388	3.44759e-05
431	EGR1	1958	3.47537e-05
432	ENG	2022	3.48433e-05
433	VEGFC	7424	3.54373e-05
434	SMAD2	4087	3.58385e-05
435	CXCL5	6374	3.6411e-05
436	FIGF	2277	3.66599e-05
437	MAP2K1	5604	3.66766e-05
438	HLA-B	3106	3.67452e-05
439	S100A8	6279	3.75827e-05
440	SOX4	6659	3.77772e-05
441	SLC2A1	6513	3.80171e-05
442	CD9	928	3.87617e-05
443	RFC3	5983	3.88678e-05
444	ELAVL1	1994	3.89989e-05
445	CHEK2	11200	3.93105e-05
446	GATA3	2625	3.94759e-05
447	L1TD1	54596	4.17901e-05
448	LGALS3	3958	4.21525e-05
449	PRKAA1	5562	4.22978e-05
450	CD3G	917	4.28598e-05
451	MYD88	4615	4.30571e-05
452	SOD2	6648	4.38321e-05
453	DAPK3	1613	4.41514e-05
454	FGF7	2252	4.43098e-05
455	GRN	2896	4.47634e-05
456	HSPA2	3306	4.49198e-05
457	RARRES2	5919	4.65963e-05
458	TRIB3	57761	4.67155e-05
459	UGT1A7	54577	4.71824e-05
460	CCNG2	901	4.84325e-05
461	HLA-A	3105	4.84865e-05
462	MCL1	4170	4.88733e-05
463	PLA2G4A	5321	4.89391e-05
464	MTDH	92140	4.90824e-05
465	2001-12-01	50514	4.93104e-05
466	NQO1	1728	4.94503e-05
467	S100A11	6282	5.00004e-05
468	PTPRCAP	5790	5.03853e-05
469	NFKBIA	4792	5.07032e-05
470	HGF	3082	5.14161e-05
471	GRB2	2885	5.28424e-05
472	VEZT	55591	5.28999e-05
473	IQGAP1	8826	5.30624e-05
474	VIM	7431	5.3764e-05
475	APAF1	317	5.41121e-05
476	CDH13	1012	5.47089e-05
477	ANXA2	302	5.48214e-05
478	MMP10	4319	5.48685e-05
479	HFE	3077	5.52741e-05
480	MMP13	4322	5.58676e-05
481	DEFB1	1672	5.59736e-05
482	LIMK1	3984	5.64932e-05
483	TP53BP2	7159	5.66932e-05
484	CKS2	1164	5.84219e-05
485	CYR61	3491	5.85252e-05
486	ANGPT1	284	5.94698e-05
487	PKD2	5311	6.04883e-05
488	CYP19A1	1588	6.06615e-05
489	ACKR1	2532	6.07056e-05
490	ADIRF	10974	6.07937e-05
491	CDC42	998	6.144e-05
492	CBS	875	6.30781e-05
493	PPARD	5467	6.33999e-05
494	SNAI2	6591	6.39486e-05
495	TNS4	84951	6.50567e-05
496	SERPINA1	5265	6.63063e-05
497	LAMC2	3918	6.66561e-05
498	CEACAM5	1048	6.98411e-05
499	SOX2	6657	7.00296e-05
500	GJA1	2697	7.10394e-05
501	ITGB4	3691	7.16017e-05
502	CTNNA1	1495	7.19976e-05
503	CYP2C9	1559	7.21229e-05
504	KLF6	1316	7.22451e-05
505	CASP9	842	7.34389e-05
506	EZR	7430	7.42731e-05
507	LTBP1	4052	7.59698e-05
508	CASP8	841	7.61784e-05
509	PTCH1	5727	7.68977e-05
510	EIF2AK1	27102	7.76897e-05
511	STK11	6794	7.79804e-05
512	BAX	581	7.82217e-05
513	PAK2	5062	7.92421e-05
514	APEX1	328	7.96361e-05
515	CALR	811	8.03842e-05
516	DEFB4A	1673	8.16168e-05
517	BAMBI	25805	8.16664e-05
518	ALOX15	246	8.23851e-05
519	IGSF11	152404	8.26761e-05
520	NEDD1	121441	8.42127e-05
521	PRKD2	25865	8.6296e-05
522	PIK3CA	5290	8.63042e-05
523	CDC7	8317	8.63582e-05
524	HNF4A	3172	8.73767e-05
525	TOR4A	54863	8.77165e-05
526	MMP12	4321	8.78678e-05
527	SOD1	6647	8.82402e-05
528	CYP2C19	1557	8.87008e-05
529	NOTCH2	4853	8.97086e-05
530	DAPK2	23604	9.11986e-05
531	EREG	2069	9.1352e-05
532	PRKCH	5583	9.1531e-05
533	TCF7L2	6934	9.16891e-05
534	STC1	6781	9.1741e-05
535	BRCA2	675	9.23392e-05
536	HBEGF	1839	9.2856e-05
537	HDAC2	3066	9.31039e-05
538	GSTA1	2938	9.4137e-05
539	SYNGR1	9145	9.64421e-05
540	CDA	978	9.71275e-05
541	TXN	7295	9.82709e-05
542	FUZ	80199	9.89797e-05
543	TWIST1	7291	9.89915e-05
544	CEP162	22832	9.91919e-05
545	NOD2	64127	9.94695e-05
546	BTG2	7832	9.94719e-05
547	COL1A2	1278	0.000101397
548	AQP1	358	0.000102327
549	SPARC	6678	0.000103711
550	AGTR1	185	0.000104117
551	SATB1	6304	0.000105291
552	DGCR6L	85359	0.000106167
553	CCR4	1233	0.000111282
554	KIAA1524	57650	0.00011182
555	HRAS	3265	0.000111963
556	GNAS	2778	0.000112871
557	HMGA1	3159	0.000112998
558	BAK1	578	0.000113113
559	MAP2K2	5605	0.000113163
560	SGK223	157285	0.000113727
561	IL7R	3575	0.000114568
562	SIAH1	6477	0.000115152
563	TNKS2	80351	0.000116136
564	IFNGR1	3459	0.000116241
565	SRI	6717	0.000116738
566	ZEB2	9839	0.000116977
567	RHOC	389	0.00011821
568	PYCARD	29108	0.000118608
569	EPHA7	2045	0.000119373
570	ENO1	2023	0.000120225
571	DFNA5	1687	0.000121724
572	LGALS3BP	3959	0.000122054
573	BCR	613	0.000123558
574	MIR486-1	619554	0.000124456
575	CAMP	820	0.000124693
576	LGALS7B	653499	0.00012483
577	KPNA2	3838	0.000125551
578	SPHK1	8877	0.000126435
579	SERPINB5	5268	0.000126638
580	ADGRE5	976	0.000129345
581	MAP3K8	1326	0.000129995
582	JUP	3728	0.000130284
583	PRKDC	5591	0.000130417
584	HOPX	84525	0.000130625
585	PDK1	5163	0.000132355
586	MGAT5	4249	0.000133029
587	TERF1	7013	0.000133121
588	KRT19	3880	0.000134554
589	CD151	977	0.000135108
590	CTTN	2017	0.000135948
591	HLA-C	3107	0.000135978
592	RAC1	5879	0.000135981
593	RARB	5915	0.000136166
594	FLNA	2316	0.000137554
595	STMN1	3925	0.000137901
596	NDRG1	10397	0.000138161
597	ADA	100	0.000138965
598	ITGB5	3693	0.000140271
599	KRAS	3845	0.000140811
600	HSPB1	3315	0.000141187
601	FPR1	2357	0.000144108
602	RHOA	387	0.000144478
603	CFLAR	8837	0.00014691
604	HDAC1	3065	0.000147375
605	DLEC1	9940	0.000148538
606	DAB2IP	153090	0.000149232
607	NDC80	10403	0.000149294
608	S100A6	6277	0.000149789
609	C2orf40	84417	0.000151654
610	APOA1	335	0.000152236
611	MAGEC2	51438	0.000153077
612	PTN	5764	0.000153821
613	NUGGC	389643	0.000154063
614	BHLHE40	8553	0.000155608
615	CSF3	1440	0.000157305
616	SLPI	6590	0.000158867
617	DKK3	27122	0.000158933
618	IGFBP1	3484	0.000159007
619	CA9	768	0.000160997
620	LPL	4023	0.000161436
621	SCAF1	58506	0.000163045
622	TRIM29	23650	0.000163049
623	DIRAS3	9077	0.000163961
624	PARP1	142	0.000164326
625	RIMBP2	23504	0.000165315
626	SLC16A3	9123	0.000167446
627	YWHAZ	7534	0.000168664
628	MIF	4282	0.000168777
629	MAGEA3	4102	0.000168783
630	BID	637	0.000169939
631	OCLN	100506658	0.000170276
632	DDX53	168400	0.000170509
633	RPRM	56475	0.000170993
634	CCDC155	147872	0.000171986
635	IRS1	3667	0.000173556
636	NBN	4683	0.000175519
637	MYH9	4627	0.000176279
638	PDCD6	10016	0.000176716
639	SHMT1	6470	0.000179292
640	PML	5371	0.000180778
641	NOD1	10392	0.000181408
642	YWHAE	7531	0.000182521
643	ITGA6	3655	0.000183968
644	EFNB2	1948	0.000184002
645	SLC9A3R1	9368	0.000184662
646	CCNB1	891	0.000185813
647	DEFA3	1668	0.000185838
648	B3GAT1	27087	0.000186596
649	TTK	7272	0.000188438
650	HLA-F	3134	0.000188538
651	ABCC1	4363	0.000189445
652	CASP14	23581	0.000191243
653	GSK3A	2931	0.000192349
654	E2F5	1875	0.000192366
655	ROCK1	6093	0.000192922
656	FOLR1	2348	0.000196153
657	BTRC	8945	0.000196168
658	CYP3A43	64816	0.000196932
659	GNB2L1	10399	0.000196969
660	SGOL2	151246	0.000197247
661	PRDX2	7001	0.000197304
662	SOX9	6662	0.000198467
663	PARK2	5071	0.000198865
664	YWHAB	7529	0.000200768
665	SOCS1	8651	0.000201352
666	PLA2G2A	5320	0.000202844
667	LEFTY1	10637	0.000203034
668	KIF2C	11004	0.000203213
669	CCL7	6354	0.000204461
670	CD276	80381	0.000206393
671	VASH1	22846	0.000209821
672	MAD2L1	4085	0.000210878
673	CYBA	1535	0.000211233
674	BGN	633	0.000214146
675	PARK7	11315	0.000216744
676	TFAP2A	7020	0.000219673
677	DEFA1	1667	0.000224028
678	NLRP3	114548	0.000232127
679	CCDC106	29903	0.000234924
680	GDF15	9518	0.000240533
681	ID1	3397	0.000240696
682	SNCA	6622	0.000240888
683	TMEM97	27346	0.000242023
684	LGR5	8549	0.000242709
685	CUL1	8454	0.000243259
686	BDKRB2	624	0.000245037
687	MOK	5891	0.000246342
688	APOB	338	0.000249992
689	PLCG1	5335	0.000262933
690	MAGEA1	4100	0.000264647
691	ARL6IP5	10550	0.000266189
692	LGALS9	3965	0.000266279
693	PXDNL	137902	0.000267995
694	CHD1	1105	0.00026835
695	PRR11	55771	0.000268661
696	ANXA7	310	0.000269102
697	PRAME	23532	0.000270812
698	AGER	177	0.000272327
699	SMC2	10592	0.000274194
700	PEBP1	5037	0.000274583
701	TIAM1	7074	0.000277526
702	AQP3	360	0.00027867
703	WHSC1	7468	0.00027924
704	EIF4EBP1	1978	0.000279458
705	TP53I11	9537	0.000281913
706	TRIM28	10155	0.000282211
707	MISP	126353	0.000283075
708	PSMD10	5716	0.000283123
709	SAPCD2	89958	0.000283636
710	FOXQ1	94234	0.000284296
711	SLC19A1	6573	0.000284857
712	CD70	970	0.000286211
713	PTPRO	5800	0.000287013
714	AXIN1	8312	0.000287146
715	HRNR	388697	0.000287379
716	NF1	4763	0.000289285
717	EGR2	1959	0.000289728
718	PPP1R14D	54866	0.000290804
719	SFRP1	6422	0.000291296
720	HLA-G	3135	0.000292056
721	OGG1	4968	0.000292675
722	PIK3CG	5294	0.000293635
723	MIEN1	84299	0.000295522
724	DUSP1	1843	0.000296169
725	PTPN11	5781	0.000296715
726	CDKN2B	1030	0.000298714
727	PRMT5	10419	0.000300877
728	PTPN1	5770	0.000301649
729	MDK	4192	0.000302337
730	EPHX1	2052	0.000303348
731	SLC16A4	9122	0.00030379
732	ARG1	383	0.000303853
733	TCEAL7	56849	0.000304777
734	CCDC136	64753	0.000309458
735	ATP4A	495	0.000309653
736	SSTR3	6753	0.000312239
737	RNASE1	6035	0.000313667
738	GSTO2	119391	0.000316164
739	MFSD2A	84879	0.000319382
740	PDCD4	27250	0.000320872
741	SLIT2	9353	0.000320956
742	PKP3	11187	0.000322446
743	BMP4	652	0.000327163
744	F2R	2149	0.000330935
745	BMP7	655	0.000331858
746	BMP2	650	0.000332838
747	NUFIP2	57532	0.000333431
748	BDNF	627	0.000333524
749	KIAA1324	57535	0.000335549
750	SPACA1	81833	0.000336303
751	NRP2	8828	0.000337661
752	RNH1	6050	0.000338346
753	GOLM1	51280	0.000338879
754	CLDN4	1364	0.000342837
755	PON3	5446	0.000343415
756	KLK11	11012	0.000343779
757	ABCC4	10257	0.000344446
758	PXN	5829	0.000344461
759	GPRC5A	9052	0.000346971
760	CAT	847	0.000347445
761	FBXW7	55294	0.000349829
762	BAD	572	0.000352306
763	DNMT1	1786	0.000353957
764	CHRM3	1131	0.000354527
765	EPM2AIP1	9852	0.000355347
766	DCLK1	9201	0.000358373
767	B2M	567	0.000359909
768	PFKFB3	5209	0.000361744
769	FHIT	2272	0.00036219
770	COBLL1	22837	0.000365603
771	TNFSF11	8600	0.000366404
772	EEF1E1	9521	0.000368613
773	HPGD	3248	0.000368753
774	PAX6	5080	0.000370527
775	MAPT	4137	0.000376649
776	CASP6	839	0.000377376
777	PTPRT	11122	0.000378222
778	ABI1	10006	0.000381804
779	NPC1L1	29881	0.000384561
780	CSNK1E	1454	0.000390674
781	HTATIP2	10553	0.000391029
782	ITGB6	3694	0.000392257
783	ITPR3	3710	0.000393734
784	HMGB1	3146	0.000395728
785	RARRES1	5918	0.000407937
786	PER1	5187	0.000408629
787	PIAS1	8554	0.000408742
788	IRAK3	11213	0.000410876
789	INS	3630	0.000411365
790	G6PD	2539	0.000412971
791	TMEM140	55281	0.000415447
792	YBX1	4904	0.000415983
793	PAK4	10298	0.000417259
794	FMO1	2326	0.000417796
795	HSPA9	3313	0.000418011
796	EFNA1	1942	0.000418832
797	TFPI2	7980	0.000422549
798	MYCT1	80177	0.000422869
799	NEDD4	4734	0.000425365
800	MAPK15	225689	0.000428943
801	PCGF2	7703	0.00043475
802	FAP	2191	0.000436892
803	DUSP5	1847	0.000439414
804	HEPACAM2	253012	0.000439887
805	KRT18	3875	0.000442362
806	BNIP3	664	0.000442871
807	PDCD5	9141	0.000443821
808	MMP8	4317	0.000448379
809	IL17F	112744	0.000454465
810	SCN11A	11280	0.000465771
811	TXNL1	9352	0.000466754
812	PIK3R3	8503	0.000467738
813	HAVCR2	84868	0.000469523
814	PHB	5245	0.00047506
815	TCF4	6925	0.000475139
816	APCDD1	147495	0.000481727
817	PFKFB4	5210	0.000482155
818	ING4	51147	0.000482164
819	CASP7	840	0.000485868
820	RBPJ	3516	0.000496092
821	FAM162A	26355	0.000500719
822	YY1	7528	0.000503461
823	OR7C1	26664	0.000508826
824	CLIC1	1192	0.000509945
825	HPSE	10855	0.000513409
826	SKI	6497	0.000517197
827	AGT	183	0.00051787
828	MTHFD1	4522	0.000519681
829	PDX1	3651	0.000521655
830	FAM213A	84293	0.000526176
831	NR4A2	4929	0.000526546
832	CYP1A1	1543	0.000527828
833	DSCR8	84677	0.00053094
834	RND3	390	0.000531811
835	RPS6KB2	6199	0.000535332
836	PLCG2	5336	0.000536276
837	UCHL1	7345	0.000536346
838	MTR	4548	0.00053979
839	HDAC3	8841	0.000540508
840	ADRM1	11047	0.000540697
841	SOX21	11166	0.000541024
842	POU5F1	5460	0.00054673
843	VCAN	1462	0.000555505
844	F2RL1	2150	0.000561008
845	CCDC134	79879	0.000563886
846	KCNH2	3757	0.000566448
847	RARG	5916	0.000566518
848	PAK7	57144	0.000572831
849	CDKL1	8814	0.000573963
850	CX3CR1	1524	0.000575882
851	KL	9365	0.000578191
852	MSLN	10232	0.000580529
853	PITX1	5307	0.000581204
854	CCDC67	159989	0.000586058
855	XDH	7498	0.000589187
856	CCL17	6361	0.000591118
857	VASH2	79805	0.000592299
858	ING2	3622	0.000593144
859	ERCC1	2067	0.000594321
860	LAMA3	3909	0.000595781
861	GAD2	2572	0.000596502
862	HDAC6	10013	0.000601388
863	GADD45G	10912	0.000604384
864	WNT5A	7474	0.000606828
865	IFNGR2	3460	0.000613693
866	MACC1	346389	0.000615491
867	GLUD1	2746	0.000624991
868	IFIT1	3434	0.000630968
869	DICER1	23405	0.000636855
870	ERCC4	2072	0.000639189
871	PTP4A3	11156	0.000641792
872	UBD	10537	0.000641794
873	LRFN2	57497	0.000647768
874	FADD	8772	0.000648564
875	LY96	23643	0.000651085
876	F2	2147	0.0006522
877	NDRG2	57447	0.000653486
878	DMRTA1	63951	0.000653849
879	CDK2AP1	8099	0.000654933
880	PTGER4	5734	0.000656896
881	LDHB	3945	0.000659467
882	DLC1	10395	0.00067045
883	COL18A1	80781	0.000671466
884	CYP17A1	1586	0.000671482
885	COL14A1	7373	0.000673312
886	CYP1B1	1545	0.00067445
887	HIC1	3090	0.000676609
888	CCL22	6367	0.000687869
889	KLF17	128209	0.000688676
890	OR10J3	441911	0.000692816
891	THRB	7068	0.000704856
892	FLOT2	2319	0.00070991
893	ANXA3	306	0.000711631
894	NPM1	4869	0.000713007
895	BLCAP	10904	0.000718796
896	CST3	1471	0.000718892
897	CRK	1398	0.000719056
898	PLEC	5339	0.000720439
899	STC2	8614	0.000726089
900	CYP1A2	1544	0.000729555
901	SUMO1	7341	0.000731877
902	HSPA13	6782	0.000732411
903	DPYD	1806	0.000733805
904	P4HA1	5033	0.000740231
905	RRAS2	22800	0.000743564
906	GATM	2628	0.000747358
907	MVP	9961	0.000751092
908	PAX5	5079	0.000755922
909	TRRAP	8295	0.000755997
910	TERF2	7014	0.000757102
911	AZGP1	563	0.000761548
912	LRRTM1	347730	0.000763715
913	GATA6	2627	0.000764488
914	MAD1L1	8379	0.000764758
915	TFF1	7031	0.00076714
916	CPXCR1	53336	0.000769629
917	IRS2	8660	0.000770427
918	ENPP2	5168	0.000770453
919	INSIG1	3638	0.000771856
920	POLB	5423	0.000772102
921	FOXO1	2308	0.000775359
922	B4GALNT2	124872	0.000777994
923	CACYBP	27101	0.00078838
924	VASP	7408	0.000793461
925	DCC	1630	0.000793981
926	COPS8	10920	0.000795741
927	FOXO4	4303	0.000797282
928	NEDD9	4739	0.000798691
929	RECQL4	9401	0.000800398
930	ECE1	1889	0.000800973
931	ADIPOQ	9370	0.000806578
932	GTF2A1	2957	0.000806901
933	MAL	4118	0.00080974
934	COMT	1312	0.000811625
935	VCL	7414	0.000814106
936	PDIA3	2923	0.000814316
937	MMP28	79148	0.000814604
938	TET1	80312	0.000816674
939	RAD50	10111	0.00081787
940	HSD17B2	3294	0.000820644
941	IGFBP7	3490	0.000829919
942	TBX21	30009	0.00083693
943	CDX1	1044	0.000841542
944	ZFP3	124961	0.000842065
945	CHFR	55743	0.000843421
946	GLI3	2737	0.000844216
947	CYLD	1540	0.000857702
948	MYH1	4619	0.000857795
949	PRDX6	9588	0.000860203
950	MTA1	9112	0.000866253
951	KIF20A	10112	0.000874855
952	PPM1D	8493	0.000875945
953	TCN2	6948	0.000879269
954	PRKG2	5593	0.000881689
955	CSNK1D	1453	0.000885437
956	ABCC2	1244	0.000889849
957	RASSF1	11186	0.00089726
958	MGMT	4255	0.000899412
959	CLDN7	1366	0.000901349
960	TH	7054	0.000915153
961	SULT1A1	6817	0.000916847
962	GLI2	2736	0.00092152
963	NAIF1	203245	0.000923797
964	SFRP2	6423	0.000925874
965	NRD1	4898	0.00092657
966	F5	2153	0.00093877
967	HTRA1	5654	0.000941913
968	YBX3	8531	0.00094407
969	DDC	1644	0.000949081
970	MGAT4A	11320	0.000949137
971	SOX7	83595	0.000956406
972	GATA4	2626	0.00096086
973	ANGPT2	285	0.000961146
974	CASP10	843	0.000961602
975	SYT1	6857	0.000962767
976	HMGA2	8091	0.000964191
977	PDLIM7	9260	0.000964366
978	TINF2	26277	0.00097233
979	SHH	6469	0.000974884
980	ID3	3399	0.000975045
981	TOP2B	7155	0.000975588
982	VLDLR	7436	0.000980267
983	TTN	7273	0.000980977
984	EDNRB	1910	0.000987438
985	TCEB1	6921	0.000990885
986	RIC3	79608	0.000995728
987	PGA3	643834	0.000997384
988	PTGR2	145482	0.00100031
989	SPINT2	10653	0.00100269
990	EFNB1	1947	0.0010038
991	CASP5	838	0.00100796
992	POT1	25913	0.00100979
993	NEIL1	79661	0.00101477
994	SAT1	6303	0.00101824
995	SCUBE1	80274	0.00102298
996	NEDD4L	23327	0.00103318
997	PTPRZ1	5803	0.0010347
998	TXNRD2	10587	0.00103726
999	SUV39H1	6839	0.00104534
1000	CTBP1	1487	0.0010476
1001	TP53BP1	7158	0.00104968
1002	CARD10	29775	0.00105053
1003	DKK1	22943	0.00106816
1004	KDM4A	9682	0.00107693
1005	INSL6	11172	0.0010788
1006	OR52B4	143496	0.00107883
1007	TUSC1	286319	0.0010806
1008	AFAP1L2	84632	0.0010872
1009	LYZ	4069	0.00108739
1010	CEP170B	283638	0.00109677
1011	RASSF10	644943	0.0010999
1012	ATAD1	84896	0.00110476
1013	GAS1	2619	0.00110829
1014	PRDM2	7799	0.00111084
1015	STUB1	10273	0.00111094
1016	KLK12	43849	0.00111931
1017	BBC3	27113	0.00112435
1018	TOX3	27324	0.00112767
1019	ARID1A	8289	0.0011306
1020	RETNLB	84666	0.00113455
1021	FLG	2312	0.0011378
1022	CLDN23	137075	0.00114532
1023	DEFA6	1671	0.00115063
1024	TXNIP	10628	0.0011634
1025	RNF180	285671	0.00116465
1026	MRE11A	4361	0.0011754
1027	SMARCC2	6601	0.00117839
1028	FLT3LG	2323	0.00120154
1029	WNT2	7472	0.00120487
1030	CYP51A1	1595	0.00120514
1031	ZIC4	84107	0.00121248
1032	LGALS1	3956	0.00121425
1033	CARD18	59082	0.00121494
1034	STOML2	30968	0.00121992
1035	SH3GLB1	51100	0.00122786
1036	PGC	5225	0.0012351
1037	TYMP	1890	0.00123574
1038	NANOG	79923	0.00123764
1039	ROBO1	6091	0.00125602
1040	ENDOG	2021	0.00126206
1041	RPS27	6232	0.00126239
1042	ANO1	55107	0.00126421
1043	SERPINH1	871	0.0012645
1044	OR5H1	26341	0.00128014
1045	OR6N2	81442	0.00128014
1046	CCDC62	84660	0.00128823
1047	ELF3	1999	0.00129023
1048	PROSER2	254427	0.00129529
1049	GLI1	2735	0.00130003
1050	FXYD5	53827	0.00130614
1051	PDE1A	5136	0.00131004
1052	CHGA	1113	0.00131026
1053	AIM2	9447	0.00131068
1054	PKD1	5310	0.00131271
1055	NCL	4691	0.0013191
1056	PGAP3	93210	0.0013303
1057	MOS	4342	0.00133986
1058	MICB	4277	0.00134216
1059	KDM4B	23030	0.00134347
1060	XRCC4	7518	0.00134933
1061	CRP	1401	0.00135412
1062	LDHA	3939	0.00135766
1063	GNGT1	2792	0.00135822
1064	DNMT3B	1789	0.00136342
1065	IRGM	345611	0.00136447
1066	RPL23	9349	0.00137048
1067	RPTOR	57521	0.00137786
1068	ERCC5	2073	0.00137863
1069	CDH3	1001	0.00138832
1070	VAV3	10451	0.00138974
1071	HSPA1L	3305	0.00139564
1072	MAP1LC3A	84557	0.00139701
1073	GJB2	2706	0.00140836
1074	CEMIP	57214	0.00140964
1075	FAM133B	257415	0.00141404
1076	ANGPTL4	51129	0.00141407
1077	SHBG	6462	0.00141473
1078	GHSR	2693	0.0014162
1079	HIVEP1	3096	0.00142044
1080	SLC18A2	6571	0.00142141
1081	IGSF9B	22997	0.00142224
1082	ZNF217	7764	0.00142758
1083	ADIPOR2	79602	0.00142789
1084	DOK2	9046	0.00143688
1085	C1orf115	79762	0.00144056
1086	ERCC6	2074	0.00144882
1087	XRCC3	7517	0.00147144
1088	RFWD2	64326	0.00147613
1089	LXN	56925	0.00147685
1090	ASCL2	430	0.00149061
1091	WNT9A	7483	0.00149296
1092	TPST1	8460	0.00149434
1093	VSIG1	340547	0.00150469
1094	ARHGDIB	397	0.00151438
1095	GNL3	26354	0.00151471
1096	MALT1	10892	0.00151789
1097	SSTR2	6752	0.00151858
1098	DACH1	1602	0.00152174
1099	SLC12A2	6558	0.00152243
1100	NR0B2	8431	0.00153292
1101	ST3GAL6	10402	0.00153307
1102	TNFRSF14	8764	0.00154042
1103	CLDN17	26285	0.00154174
1104	PDAP1	11333	0.00154468
1105	WASF2	10163	0.00154816
1106	PHLPP1	23239	0.00154986
1107	MAGEA10	4109	0.00155313
1108	HOXA10	3206	0.00155921
1109	S100P	6286	0.00156349
1110	PPP1R9A	55607	0.00157381
1111	GNA14	9630	0.00158266
1112	TAC1	6863	0.0015874
1113	PTBP3	9991	0.00158862
1114	SNAI1	6615	0.00160003
1115	TMSB4X	7114	0.00160334
1116	ADAMTS1	9510	0.00162057
1117	CCR7	1236	0.0016295
1118	ADAM23	8745	0.00163772
1119	SRPX2	27286	0.00163787
1120	YAP1	10413	0.00164413
1121	ZBTB20	26137	0.00165262
1122	TRIM31	11074	0.00167339
1123	SCAF4	57466	0.00168498
1124	NSMCE4A	54780	0.00169087
1125	CCL21	6366	0.00170521
1126	TFF2	7032	0.00170891
1127	BCL2L12	83596	0.00170984
1128	PDHA2	5161	0.00171613
1129	RPL7	6129	0.00172265
1130	ADH1C	126	0.00172401
1131	INHA	3623	0.00172839
1132	MMP21	118856	0.00173002
1133	CDH26	60437	0.00173275
1134	CASP2	835	0.0017344
1135	NET1	10276	0.00174235
1136	SOX18	54345	0.00174863
1137	RASSF2	9770	0.00175729
1138	ERAS	3266	0.00176468
1139	AMFR	267	0.00177024
1140	ZFHX3	463	0.00177242
1141	ATP6V0E2	155066	0.00177777
1142	MUTYH	4595	0.00178419
1143	RPL22	6146	0.0017911
1144	CLDN1	9076	0.00180155
1145	CYP2A6	1548	0.00180304
1146	DCBLD2	131566	0.00181092
1147	ERO1L	30001	0.00181118
1148	TNKS	8658	0.00182073
1149	BECN1	8678	0.00182134
1150	IGF2BP3	10643	0.00182682
1151	WWOX	51741	0.00183426
1152	CDX2	1045	0.00184283
1153	CASP8AP2	9994	0.001843
1154	MZB1	51237	0.00185146
1155	RBM27	54439	0.00185803
1156	PPP1R13L	10848	0.0018601
1157	FUT5	2527	0.00186211
1158	SMO	6608	0.00186328
1159	MAGEA4	4103	0.00186333
1160	CYP2D6	1565	0.00186475
1161	DEK	7913	0.00186683
1162	OR11L1	391189	0.00188567
1163	MTRR	4552	0.00189509
1164	CTNNA2	1496	0.00189534
1165	AKR1B1	231	0.00189984
1166	NOC3L	64318	0.00190162
1167	HSPA4	3308	0.00190548
1168	FBXO5	26271	0.0019074
1169	C8orf59	401466	0.0019098
1170	SOSTDC1	25928	0.00191348
1171	EBPL	84650	0.00191564
1172	MYO5B	4645	0.00191782
1173	S100A2	6273	0.00191892
1174	ADD1	118	0.00192106
1175	CNDP2	55748	0.00193487
1176	PHACTR4	65979	0.0019366
1177	CLDN18	51208	0.00194286
1178	SEC11A	23478	0.00194368
1179	CCDC63	160762	0.00194674
1180	FZD2	2535	0.00195326
1181	VIMP	55829	0.0019703
1182	RNF43	54894	0.00197174
1183	IL23R	149233	0.00197528
1184	CEACAM6	4680	0.00199002
1185	RAPGEF1	2889	0.00199425
1186	NR5A2	2494	0.00199452
1187	PCDH17	27253	0.00199551
1188	PPIC	5480	0.00199702
1189	EXO1	9156	0.00200155
1190	FZD5	7855	0.00200175
1191	CLDN3	1365	0.00200821
1192	OSR1	130497	0.0020113
1193	OR52N5	390075	0.00201269
1194	WNT8B	7479	0.00201568
1195	LARP4B	23185	0.00203386
1196	MTX3	345778	0.00205647
1197	OSBPL3	26031	0.00205666
1198	PARP14	54625	0.00206188
1199	HOXC6	3223	0.00206482
1200	TFF3	7033	0.00207189
1201	XPA	7507	0.00208598
1202	EBF3	253738	0.00211977
1203	UBR5	51366	0.00213095
1204	MT2A	4502	0.00213992
1205	CLDN10	9071	0.00214096
1206	APOC1	341	0.00214164
1207	ABHD8	79575	0.00215085
1208	ITLN1	55600	0.00215521
1209	ADAMTS9	56999	0.00220832
1210	PPME1	51400	0.0022235
1211	ATP5J2	9551	0.00223881
1212	ALDH2	217	0.00223987
1213	TCEA3	6920	0.00224287
1214	ARPC1B	10095	0.00224878
1215	SLC23A2	9962	0.00225052
1216	TNFRSF12A	51330	0.00226754
1217	MTA2	9219	0.0022739
1218	SUN1	23353	0.00228635
1219	FUT6	2528	0.00229326
1220	CDC42SE2	56990	0.00230036
1221	BEND5	79656	0.00230952
1222	CTNNBIP1	56998	0.00231397
1223	ADH7	131	0.0023665
1224	PLXNA1	5361	0.00238931
1225	OLFM4	10562	0.00239039
1226	SST	6750	0.00239187
1227	UMPS	7372	0.00239436
1228	UVRAG	7405	0.00241669
1229	MUC17	140453	0.00242313
1230	GDAP1	54332	0.00242637
1231	INHBA	3624	0.00244226
1232	SP2	6668	0.00245429
1233	CLDN9	9080	0.00247035
1234	LEP	3952	0.00247385
1235	POU2F1	5451	0.00248599
1236	CHD5	26038	0.00248772
1237	PINX1	54984	0.0024949
1238	ADIPOR1	51094	0.0025004
1239	LGALS7	3963	0.0025056
1240	AURKAIP1	54998	0.0025058
1241	TKTL1	8277	0.00250602
1242	FNBP1	23048	0.00251514
1243	SULF1	23213	0.00251875
1244	COMMD5	28991	0.00252048
1245	TOX4	9878	0.00252377
1246	NPM2	10361	0.00255054
1247	PTGDR2	11251	0.0025657
1248	SCGB3A1	92304	0.00257383
1249	XPC	7508	0.00257784
1250	RPS13	6207	0.00257995
1251	CRKL	1399	0.00258046
1252	REG4	83998	0.00259388
1253	AGTR2	186	0.0026015
1254	BACH2	60468	0.00262705
1255	KRT16	3868	0.00262726
1256	FDFT1	2222	0.00263403
1257	BCL6B	255877	0.00264905
1258	ST3GAL4	6484	0.00265263
1259	MTSS1	9788	0.00265914
1260	DHDH	27294	0.00267211
1261	HINT1	3094	0.00267483
1262	LOX	4015	0.00270873
1263	JPH1	56704	0.00272697
1264	PRRC1	133619	0.0027423
1265	TACC1	6867	0.00274564
1266	WNT2B	7482	0.00275821
1267	HDAC10	83933	0.00277724
1268	ACKR2	1238	0.00278524
1269	AQP4	361	0.00278614
1270	MLST8	64223	0.00279377
1271	SIRT3	23410	0.00280946
1272	ZNF134	7693	0.00283341
1273	THSD7A	221981	0.00283671
1274	SEMA4C	54910	0.00284004
1275	RORC	6097	0.00284391
1276	AURKC	6795	0.00285254
1277	UCN	7349	0.00285329
1278	BVES	11149	0.00285523
1279	SMOX	54498	0.00285801
1280	BTF3	689	0.00286012
1281	ST3GAL1	6482	0.00286346
1282	ROBO2	6092	0.00287602
1283	TMEM8B	51754	0.00289276
1284	HOMER2	9455	0.00290609
1285	CDC14A	8556	0.00293274
1286	A4GNT	51146	0.00293395
1287	NTN1	9423	0.0029667
1288	TES	26136	0.00298568
1289	CMA1	1215	0.00299797
1290	GTSF1	121355	0.00299827
1291	PTPN13	5783	0.00300609
1292	PHF10	55274	0.00301283
1293	URGCP	55665	0.00301986
1294	IQGAP2	10788	0.00303268
1295	TLDC2	140711	0.00305141
1296	HTRA2	27429	0.00306205
1297	ZNF256	10172	0.00306457
1298	PIWIL1	9271	0.00307909
1299	CDH17	1015	0.00308486
1300	NTHL1	4913	0.00308918
1301	FOXP3	50943	0.00309492
1302	TLR5	7100	0.00311167
1303	SLC22A5	6584	0.00313633
1304	KISS1	3814	0.00313781
1305	UGT1A1	54658	0.00314203
1306	DLX2	1746	0.0031483
1307	VWCE	220001	0.00315079
1308	PTGDR	5729	0.00316365
1309	CLDN11	5010	0.00317065
1310	CENPH	64946	0.00319541
1311	KAT7	11143	0.00320426
1312	VGLL4	9686	0.00323077
1313	SGCE	8910	0.00324278
1314	MBD4	8930	0.00324548
1315	PON2	5445	0.00325273
1316	THSD7B	80731	0.00326928
1317	RPS12	6206	0.00331205
1318	IDO1	3620	0.00331927
1319	KRT17	3872	0.00332282
1320	DNAH11	8701	0.00333565
1321	ERAP2	64167	0.00334144
1322	GSPT1	2935	0.00334985
1323	OR2T4	127074	0.00342447
1324	TSPYL5	85453	0.00343577
1325	SYNE1	23345	0.00343836
1326	SLC5A6	8884	0.00345379
1327	RIN1	9610	0.00346908
1328	DNMT3A	1788	0.00348771
1329	SUGT1	10910	0.00353632
1330	NELFB	25920	0.00354929
1331	COMTD1	118881	0.00355213
1332	SETD1B	23067	0.00356198
1333	PRR19	284338	0.00356555
1334	HSD17B1	3292	0.00356604
1335	TOB1	10140	0.00357547
1336	ATOH1	474	0.00357611
1337	LCN15	389812	0.00359548
1338	NUF2	83540	0.00361519
1339	KIAA1024	23251	0.00362178
1340	CTSK	1513	0.00365614
1341	ADH1B	125	0.00366228
1342	CBX7	23492	0.00366736
1343	CLDN6	9074	0.00366777
1344	GJB1	2705	0.00368825
1345	SDHD	6392	0.00369857
1346	SPINK1	6690	0.00371533
1347	DNAJC15	29103	0.00372509
1348	ST6GAL1	6480	0.00378928
1349	ZNF831	128611	0.00379239
1350	AKR1B10	57016	0.00379297
1351	PC	5091	0.0038263
1352	KMT2C	58508	0.00386669
1353	ALX4	60529	0.00386794
1354	CHD8	57680	0.00389449
1355	CHCHD5	84269	0.00391601
1356	PTPRG	5793	0.00391798
1357	SP4	6671	0.00392421
1358	MSTN	2660	0.00394029
1359	FOLH1	2346	0.00395237
1360	SFMBT1	51460	0.00396019
1361	PTPRA	5786	0.00399444
1362	SSH1	54434	0.00399974
1363	MRS2	57380	0.00401762
1364	PDS5B	23047	0.00403975
1365	COL11A1	1301	0.0040709
1366	ARPC1A	10552	0.00407262
1367	PPP1R1B	84152	0.00407327
1368	PIEZO1	9780	0.00407842
1369	ING1	3621	0.00408997
1370	CACUL1	143384	0.00409008
1371	GJA4	2701	0.00409106
1372	KAT8	84148	0.00409981
1373	AQP5	362	0.00410485
1374	EBAG9	9166	0.00410881
1375	STMN2	11075	0.00412346
1376	ZNF570	148268	0.00414145
1377	CPSF4	10898	0.00414355
1378	HDGF	3068	0.00416039
1379	LMX1A	4009	0.0041714
1380	WASF3	10810	0.00424642
1381	TDGF1	6997	0.00427537
1382	SOHLH2	54937	0.00429108
1383	GKN1	56287	0.00435946
1384	PLCE1	51196	0.00437417
1385	ANKRD30A	91074	0.00438472
1386	SELENBP1	8991	0.00441582
1387	TNFAIP8	25816	0.00443106
1388	TUBB3	10381	0.00444452
1389	MTMR9	66036	0.0044645
1390	FBXL5	26234	0.00447844
1391	HSD17B4	3295	0.00448054
1392	PCBP2	5094	0.00448201
1393	LYRM5	144363	0.00448505
1394	SOX11	6664	0.0044861
1395	F10	2159	0.00451569
1396	SNX25	83891	0.00452491
1397	MICA	100507436	0.00455352
1398	NOXO1	124056	0.00456685
1399	ZMYM4	9202	0.00460778
1400	FBLN1	2192	0.00464104
1401	SPAG16	79582	0.00464974
1402	TXNDC5	81567	0.00465535
1403	ADAMTSL4	54507	0.00468501
1404	CYP26B1	56603	0.00468553
1405	ESM1	11082	0.00468566
1406	PPA1	5464	0.00468739
1407	NDUFA13	51079	0.00470455
1408	MFHAS1	9258	0.00471355
1409	KCTD16	57528	0.00472715
1410	GLTSCR2	29997	0.0047278
1411	KBTBD11	9920	0.00474774
1412	MIPOL1	145282	0.00475327
1413	RPSA	3921	0.00478054
1414	MSI1	4440	0.00479831
1415	SFRP5	6425	0.00480585
1416	RBM45	129831	0.00487101
1417	LIMS1	3987	0.00487818
1418	IRX1	79192	0.0049147
1419	AFP	174	0.0049285
1420	EGFLAM	133584	0.00493976
1421	HRK	8739	0.00495697
1422	TPD52L1	7164	0.00495924
1423	TFAM	7019	0.00496858
1424	XAF1	54739	0.00497218
1425	SLC35F5	80255	0.00498848
1426	GMDS	2762	0.00500545
1427	CBL	867	0.00504937
1428	XRCC2	7516	0.0050658
1429	RASSF6	166824	0.00508181
1430	PIGR	5284	0.0051201
1431	RDX	5962	0.00516509
1432	RPL6	6128	0.00517215
1433	ZNF845	91664	0.00519643
1434	CORO1C	23603	0.0051973
1435	SNTB1	6641	0.00520961
1436	SPARCL1	8404	0.00526045
1437	MUC2	4583	0.00531151
1438	EIF1	10209	0.00533909
1439	ESPNL	339768	0.00534677
1440	SCRN1	9805	0.00534698
1441	DIABLO	56616	0.00535466
1442	REEP5	7905	0.00538397
1443	TMPRSS4	56649	0.00539795
1444	FXYD3	5349	0.00545006
1445	PAGE4	9506	0.0054541
1446	PPP2R5E	5529	0.00545574
1447	ZNRF3	84133	0.00545702
1448	ZNF83	55769	0.00545824
1449	AOC1	26	0.00546056
1450	EIF4E	1977	0.00546221
1451	SLC23A1	9963	0.00550304
1452	SERP2	387923	0.00551083
1453	BRD7	29117	0.00552754
1454	NAT1	9	0.00554546
1455	MUC6	4588	0.00556112
1456	SIX1	6495	0.00556162
1457	NEIL2	252969	0.005578
1458	HLTF	6596	0.00558814
1459	APOC3	345	0.00561405
1460	FERMT2	10979	0.00566417
1461	BCL2L10	10017	0.00567637
1462	SYNJ2	8871	0.00568384
1463	POPDC3	64208	0.00570945
1464	HSPB8	26353	0.00571858
1465	SUPT3H	8464	0.00582635
1466	CASD1	64921	0.00583881
1467	RBP2	5948	0.00585288
1468	ZNF329	79673	0.00585403
1469	OLAH	55301	0.00586921
1470	DUSP23	54935	0.00589146
1471	KRIT1	889	0.00589287
1472	GFRA3	2676	0.00589287
1473	CST1	1469	0.00590029
1474	TRAK1	22906	0.00591748
1475	ITGB1BP1	9270	0.00592834
1476	SGOL1	151648	0.00596266
1477	SDK1	221935	0.00598003
1478	KRT20	54474	0.00598422
1479	RIMS2	9699	0.00600242
1480	SEMA5A	9037	0.00600792
1481	GATA5	140628	0.00601133
1482	VWA8	23078	0.00601495
1483	ANKIB1	54467	0.00602307
1484	PLCD1	5333	0.00615736
1485	SSTR1	6751	0.00615749
1486	STARD3	10948	0.00616958
1487	STK31	56164	0.00618988
1488	CIAPIN1	57019	0.00621516
1489	TUBB2A	7280	0.00623917
1490	SPG20	23111	0.00624112
1491	ETV1	2115	0.00630802
1492	SRCAP	10847	0.00631623
1493	SOCS6	9306	0.00632544
1494	ZNF274	10782	0.00636396
1495	GNB3	2784	0.00646033
1496	DLL4	54567	0.00649304
1497	TOMM20	9804	0.00650874
1498	ZNF703	80139	0.00652173
1499	HYLS1	219844	0.00655148
1500	IQUB	154865	0.00657909
1501	CLOCK	9575	0.00658458
1502	MCHR2	84539	0.00658562
1503	RASGRF1	5923	0.00660922
1504	MAGEB2	4113	0.00661927
1505	CAPZA2	830	0.00675615
1506	KCNA5	3741	0.00688848
1507	PSME2	5721	0.00692908
1508	KCNS3	3790	0.00693939
1509	TBC1D23	55773	0.00700089
1510	PALB2	79728	0.00701192
1511	SMPD1	6609	0.00706311
1512	EGFL8	80864	0.0070686
1513	STRAP	11171	0.00708712
1514	MTM1	4534	0.00710242
1515	MAGEA12	4111	0.00711417
1516	LAPTM4B	55353	0.00720247
1517	FLCN	201163	0.0072097
1518	ATE1	11101	0.0073505
1519	EMX2	2018	0.00741802
1520	HNRNPA2B1	3181	0.00742542
1521	BDKRB1	623	0.00743306
1522	ORAOV1	220064	0.00750265
1523	SLC38A1	81539	0.0075333
1524	FABP3	2170	0.00758414
1525	DACT1	51339	0.00758876
1526	AKAP12	9590	0.00761626
1527	KLK6	5653	0.00764001
1528	PARP6	56965	0.00767178
1529	AICDA	57379	0.00770229
1530	AMACR	23600	0.00778902
1531	XIRP2	129446	0.00785163
1532	MYLK2	85366	0.0078561
1533	MACROD1	28992	0.00786085
1534	SEC61G	23480	0.00791244
1535	SLC6A8	6535	0.00793971
1536	GALNT5	11227	0.00796907
1537	PGBD1	84547	0.00801652
1538	RBM6	10180	0.00805377
1539	USO1	8615	0.00816165
1540	CTSE	1510	0.00817748
1541	DDX6	1656	0.00819939
1542	PLA2G12B	84647	0.00826251
1543	ZNRD1	30834	0.00829241
1544	GORASP2	26003	0.00829566
1545	TRPM7	54822	0.0082974
1546	PIP5KL1	138429	0.00831411
1547	OPCML	4978	0.0083186
1548	TEAD2	8463	0.00841212
1549	SPDYC	387778	0.00842299
1550	ARV1	64801	0.00843954
1551	PREX2	80243	0.0084425
1552	ZNF202	7753	0.00853049
1553	TMPRSS2	7113	0.00854128
1554	MRPS28	28957	0.00854528
1555	FHL1	2273	0.0085745
1556	PARP4	143	0.00866374
1557	DGKH	160851	0.00867036
1558	FAM174A	345757	0.00870992
1559	CLDN15	24146	0.00876246
1560	MUS81	80198	0.0088427
1561	FOXC2	2303	0.00891258
1562	EGR3	1960	0.00892836
1563	AP3M1	26985	0.00900293
1564	LRP5L	91355	0.00900459
1565	CSMD1	64478	0.00904839
1566	WNT1	7471	0.00907601
1567	FAHD2B	151313	0.00911251
1568	GHRL	51738	0.009189
1569	TRPC6	7225	0.00926614
1570	TRAPPC8	22878	0.00933638
1571	RTKN	6242	0.00935582
1572	NAT2	10	0.00938628
1573	MYCL	4610	0.00941188
1574	LIMS2	55679	0.0094745
1575	KLK13	26085	0.00951891
1576	KLK10	5655	0.00952863
1577	LIPF	8513	0.00957346
1578	FAR2	55711	0.00959047
1579	CTAG2	30848	0.00961182
1580	APBA2	321	0.00961284
1581	SLC15A1	6564	0.00962548
1582	DYNC1I1	1780	0.00964773
1583	ALKBH2	121642	0.00967112
1584	ZFP82	284406	0.0097054
1585	SALL4	57167	0.00976765
1586	GOLPH3	64083	0.00976788
1587	PKLR	5313	0.00979711
1588	MUC4	4585	0.00979896
1589	YEATS4	8089	0.00981231
1590	BET1	10282	0.00990611
1591	TIGD5	84948	0.00994855
1592	FKBP10	60681	0.0099757
1593	MUC5AC	4586	0.00998165
1594	SMAP1	60682	0.0100036
1595	KRBA1	84626	0.0102262
1596	DNAH5	1767	0.0102796
1597	CENPBD1	92806	0.0102954
1598	TNFRSF6B	8771	0.0102997
1599	KCMF1	56888	0.0103161
1600	FBP2	8789	0.0103452
1601	MINA	84864	0.0103613
1602	AVPR1A	552	0.0103887
1603	ATP4B	496	0.0104073
1604	PRMT6	55170	0.0104194
1605	CCDC132	55610	0.0104276
1606	MIA	8190	0.0104548
1607	MTERF1	7978	0.0104579
1608	KLF12	11278	0.0107423
1609	LRPPRC	10128	0.0107547
1610	COL10A1	1300	0.0107904
1611	LMAN1	3998	0.010857
1612	RBM43	375287	0.0108617
1613	HOXA13	3209	0.0109051
1614	DYNC1I2	1781	0.0109417
1615	LRRC3B	116135	0.0109699
1616	PBLD	64081	0.0110618
1617	PER2	8864	0.0110787
1618	UPF3A	65110	0.011218
1619	TMBIM4	51643	0.0112413
1620	BUD31	8896	0.0112573
1621	ZFX	7543	0.0112674
1622	CRH	1392	0.0114077
1623	MBL2	4153	0.0115457
1624	RPL11	6135	0.01172
1625	SOX17	64321	0.0117631
1626	AIMP1	9255	0.0117813
1627	NQO2	4835	0.0117898
1628	RGS12	6002	0.0118
1629	PTCD1	26024	0.0118869
1630	MYT1L	23040	0.0119594
1631	LARP7	51574	0.0119998
1632	ZNF789	285989	0.0120855
1633	MSI2	124540	0.0121071
1634	MT-ND5	4540	0.0121244
1635	ZNF518B	85460	0.0121943
1636	MTMR3	8897	0.0122886
1637	FEZF1	389549	0.0123789
1638	CCKBR	887	0.0124845
1639	CBFB	865	0.0127986
1640	RHOBTB2	23221	0.0128482
1641	HAVCR1	26762	0.0130832
1642	GLO1	2739	0.013094
1643	OXT	5020	0.0131465
1644	AKAP11	11215	0.013237
1645	HOXD10	3236	0.0132948
1646	ENO3	2027	0.0133077
1647	ZKSCAN1	7586	0.0133399
1648	SAMD9	54809	0.0133658
1649	BRINP3	339479	0.013377
1650	ZNF583	147949	0.0134868
1651	SLC4A2	6522	0.0136663
1652	NEU4	129807	0.013688
1653	ALKBH3	221120	0.0137353
1654	ST6GALNAC1	55808	0.0138873
1655	GATAD1	57798	0.0139321
1656	REG1A	5967	0.0140462
1657	GNAO1	2775	0.0141224
1658	ADAM33	80332	0.0143026
1659	FRZB	2487	0.014392
1660	CA12	771	0.0144644
1661	PPIE	10450	0.0145427
1662	ASPH	444	0.0146529
1663	MT-ND1	4535	0.0146807
1664	SLC25A13	10165	0.0147554
1665	SSH2	85464	0.0148184
1666	SPTA1	6708	0.0148301
1667	INSL3	3640	0.0149618
1668	MT-ND2	4536	0.0150854
1669	VANGL2	57216	0.0152062
1670	GAMT	2593	0.0152973
1671	ZMPSTE24	10269	0.0154772
1672	B4GALNT1	2583	0.0155877
1673	IHH	3549	0.0155942
1674	SDHB	6390	0.015747
1675	PDE3B	5140	0.0159631
1676	MAPRE3	22924	0.0161842
1677	SNTA1	6640	0.0164588
1678	CLDN2	9075	0.0165639
1679	F2RL3	9002	0.0165759
1680	SERPINA10	51156	0.0167151
1681	SLC16A9	220963	0.0168467
1682	ADGRF4	221393	0.0169429
1683	CAPZA1	829	0.0169592
1684	HMGB3	3149	0.0169743
1685	KCNA4	3739	0.0170574
1686	KLF8	11279	0.0171025
1687	ZNF615	284370	0.0171437
1688	GUCA2A	2980	0.0174348
1689	FAT3	120114	0.0178498
1690	FOXD3	27022	0.0180188
1691	HRH4	59340	0.0183785
1692	PTGER2	5732	0.0187828
1693	GAST	2520	0.0188122
1694	SEC31A	22872	0.0188685
1695	SEMA6D	80031	0.0190108
1696	ZNF331	55422	0.0190125
1697	SDHC	6391	0.0191446
1698	SLC4A11	83959	0.0193274
1699	SLC2A10	81031	0.0197361
1700	RHO	6010	0.020038
1701	SOCS4	122809	0.0201024
1702	GKN2	200504	0.0201668
1703	MRPS17	51373	0.0204052
1704	CHRNA5	1138	0.0205699
1705	RGS5	8490	0.0206014
1706	CFI	3426	0.021263
1707	TTC14	151613	0.0216636
1708	SEMA3B	7869	0.0218351
1709	ANLN	54443	0.0220011
1710	GOT1L1	137362	0.0221101
1711	PSENEN	55851	0.0223042
1712	PEX1	5189	0.0223892
1713	MBD6	114785	0.0226136
1714	HPSE2	60495	0.0227491
1715	CDH9	1007	0.0229554
1716	VTCN1	79679	0.0230765
1717	PLCL1	5334	0.0231648
1718	VPS35	55737	0.0232065
1719	RPL15	6138	0.0232799
1720	KCNH1	3756	0.023365
1721	CXXC4	80319	0.0233908
1722	MRPS10	55173	0.0233921
1723	ABO	28	0.0235175
1724	LGALS2	3957	0.0235204
1725	LRP1B	53353	0.0236559
1726	VPS13A	23230	0.0241164
1727	ACAA2	10449	0.024151
1728	FAM111B	374393	0.0245257
1729	ZNF816	125893	0.0245279
1730	PDSS2	57107	0.0247843
1731	MKRN3	7681	0.0249388
1732	TMEFF2	23671	0.0252881
1733	AGK	55750	0.0253586
1734	ACO2	50	0.0255198
1735	GALNT12	79695	0.0259387
1736	PNKD	25953	0.0266101
1737	MYO1A	4640	0.0273863
1738	ZNF211	10520	0.0286391
1739	MUC16	94025	0.0287095
1740	RASAL1	8437	0.0295206
1741	BTG4	54766	0.029631
1742	ZSCAN25	221785	0.0296986
1743	RAB23	51715	0.0299025
1744	ZNF702P	79986	0.0300593
1745	LIPG	9388	0.0300946
1746	GJB6	10804	0.0316637
1747	HSCB	150274	0.0320899
1748	WDR62	284403	0.0322716
1749	GPR34	2857	0.0325946
1750	GIPR	2696	0.0327733
1751	ZNF419	79744	0.0334878
1752	MKRN1	23608	0.0334977
1753	ZNF671	79891	0.0336843
1754	NDUFS4	4724	0.0341682
1755	OR51E1	143503	0.0342402
1756	VANGL1	81839	0.035459
1757	LRRC6	23639	0.0358484
1758	ZIC1	7545	0.0366623
1759	B3GALNT1	8706	0.036945
1760	CLDN14	23562	0.0370667
1761	CTHRC1	115908	0.0377404
1762	ZMYND10	51364	0.0417837
1763	ZNF773	374928	0.0427667
1764	ZNF529	57711	0.0455809
1765	MT-CO3	4514	0.0476758
1766	ZNF433	163059	0.0487248
1767	PCDH8	5100	0.0491794
1768	CSMD3	114788	0.049511
1769	PCDH10	57575	0.049598
1770	DOCK3	1795	0.0497934
1771	TRNT1	51095	0.0498272
1772	ZNF75A	7627	0.0502286
1773	KCNE2	9992	0.0509489
1774	GNPDA2	132789	0.0531824
1775	BSCL2	26580	0.0558528
1776	SLC19A3	80704	0.056904
1777	ACKR4	51554	0.0594041
1778	ZNF480	147657	0.062667
1779	CTSF	8722	0.0650716
1780	PROZ	8858	0.0701603
1781	ZNF160	90338	0.0823072
1782	ZNF559	84527	0.0962963
1783	AARS2	57505	0.0987836
1784	ZNF544	27300	0.109372
1785	ANO10	55129	0.126628
1786	SEC63	11231	0.136608
