# Supplementary material for: GCGene: a gene resource for gastric cancer with literature evidence
Source: Oncotarget. 2016 Apr 26;7(23):33983–93. doi: 10.18632/oncotarget.9030 (PMC5085132; doi:10.18632/oncotarget.9030)
Supplement: Supplementary file 4 [file oncotarget-07-33983-s004.xls]

## Sheet: Sheet1
Name	FDR P-value	Genes from Input	Genes in Annotation
Pathway
Pathways in cancer	1.437e-28	34	327
Senescence and Autophagy	1.287e-17	18	107
Signaling Pathways in Glioblastoma	7.079e-17	16	80
PI3K-Akt signaling pathway	1.61e-16	25	346
Proteoglycans in cancer	7.427e-16	21	225
GO: biological process
regulation of cell proliferation	1.87e-34	50	1439
cell proliferation	2.359e-34	54	1887
positive regulation of cell migration	3.333e-34	32	315
positive regulation of cell motility	4.655e-34	32	321
positive regulation of cellular component movement	9.249e-34	32	330
Gene family
CD molecules	3.356e-21	25	276
Interleukins and interleukin receptors	8.308e-09	9	71
microRNAs	0.0009192	14	677
Chemokine receptors	0.007084	2	11
